# Supplementary material for: Estrogen signaling in arcuate Kiss1 neurons suppresses a sex-dependent female circuit promoting dense strong bones
Source: Nat Commun. 2019 Jan 11;10:163. doi: 10.1038/s41467-018-08046-4 (PMC6329772; doi:10.1038/s41467-018-08046-4)
Supplement: Supplementary file 5 — Supplementary Data 1 [file 41467_2018_8046_MOESM5_ESM.xlsx]

## Sheet: Sig DEGs Bone Marrow
baseMean	log2FoldChange	lfcSE	stat	pvalue	padj
Cbx3-ps6	148.898	-7.49199	2.80386	-2.67202	0.00753955	0.182686
Gm45837	27.9524	-7.41935	2.455	-3.02214	0.00250996	0.113734
Gm21182	11.4867	-6.86074	1.29392	-5.30229	1.14361e-07	0.000119523
Exosc6	11.3201	-6.84179	1.69427	-4.03819	5.38648e-05	0.0127945
Mageb16-ps2	9.3752	-6.57119	1.69485	-3.87715	0.000105685	0.0202175
Gm16550	9.2445	-6.54793	3.38719	-1.93315	0.053218	0.414029
Gm9797	8.87553	-6.49028	1.75971	-3.68826	0.00022579	0.0318893
Gm12033	8.79197	-6.47995	1.70251	-3.80612	0.000141163	0.0231785
Gjb3	11.2796	-6.10304	1.39353	-4.37957	1.18912e-05	0.00523522
Pcdhb18	8.755	-5.72339	1.70995	-3.34712	0.000816568	0.0653049
Zmynd10	11.7008	-4.92485	1.34043	-3.67409	0.0002387	0.0328255
Gm12161	11.9194	-4.21428	0.972365	-4.33406	1.46387e-05	0.00573729
Gm15765	11.9796	-4.17421	1.19244	-3.50057	0.00046427	0.0485225
Gm17808	6.53479	-4.12605	1.27497	-3.23619	0.00121137	0.0802702
Maff	8.67202	-4.03807	1.08764	-3.7127	0.000205061	0.0301979
Shisa8	6.95108	-3.71415	1.20381	-3.08532	0.00203333	0.101694
Gm128	9.79417	-3.60245	1.10189	-3.26935	0.00107795	0.0764236
Gm14780	9.52998	-3.55312	1.03566	-3.43077	0.000601873	0.0551595
Zfp108	18.7481	-3.48011	0.847408	-4.10677	4.01234e-05	0.0112566
Rps13-ps1	14.6164	-3.30138	3.26195	-1.01209	0.311496	0.749919
Fam167b	14.7698	-3.29375	2.4338	-1.35334	0.175948	0.631671
Gpr176	7.24471	-3.27032	1.35199	-2.4189	0.0155676	0.257699
Pou5f2	7.18915	-3.26734	1.50701	-2.16809	0.0301519	0.327478
Gm42845	57.7104	-3.26603	3.01036	-1.08493	0.277953	0.729295
Dkkl1	15.7212	-3.25049	1.17904	-2.7569	0.00583514	0.162341
Wnt10b	8.9639	-3.24648	1.19313	-2.72098	0.00650892	0.1706
Gm20657	12.2551	-3.24554	3.26747	-0.993288	0.32057	0.753479
Pcdhga8	14.3069	-3.17285	1.3167	-2.40969	0.015966	0.261293
Trim55	8.26629	-3.10564	1.02401	-3.03282	0.00242277	0.112041
Gm6236	7.80732	-3.09483	1.36168	-2.2728	0.0230382	0.295556
Gm14388	88.7016	-3.04645	1.61412	-1.88738	0.0591099	0.43012
Gm17230	6.65502	-3.03016	1.72197	-1.7597	0.0784584	0.477819
H2al1m	9.5809	-2.99368	1.26488	-2.36677	0.017944	0.272131
Rgs13	6.5713	-2.95329	1.18574	-2.49067	0.0127503	0.235594
Spry4	8.94909	-2.88781	1.01068	-2.85728	0.00427284	0.143131
Hrh4	8.49426	-2.81062	1.79535	-1.5655	0.117466	0.558519
Gm11223	78.7799	-2.77847	1.80691	-1.53769	0.124124	0.568309
Eid2	15.7937	-2.77312	1.11045	-2.49729	0.0125146	0.234424
Ighv10-3	8.7479	-2.76903	1.03752	-2.66889	0.00761032	0.182787
Gm45930	9.33357	-2.72473	1.0387	-2.62321	0.00871064	0.196202
Cdh4	9.14736	-2.71118	1.0543	-2.57155	0.0101244	0.211493
Impdh2-ps	43.2084	-2.68805	2.29714	-1.17017	0.241932	0.696781
Klk8	8.35629	-2.66619	1.15879	-2.30084	0.0214007	0.289275
Gpc3	9.6739	-2.64334	1.32486	-1.99519	0.0460223	0.387844
Hist1h2aj	509.063	-2.63932	2.67675	-0.986015	0.324126	0.756486
Prox1	8.25884	-2.6339	1.72771	-1.5245	0.127383	0.57335
Ccdc170	8.40587	-2.62302	0.94283	-2.78208	0.00540124	0.156806
Gm11847	23.2797	-2.61788	2.05007	-1.27697	0.201612	0.656358
Mug1	7.23539	-2.57018	1.34682	-1.90833	0.0563482	0.423441
Igkv8-19	7.7614	-2.49429	1.13873	-2.1904	0.0284949	0.323126
Plpp7	6.99578	-2.42319	1.42377	-1.70195	0.0887651	0.500565
Hbb-bh3	8.72866	-2.40137	1.29686	-1.85167	0.0640732	0.442482
Fzd1	11.5325	-2.39105	1.05955	-2.25666	0.0240294	0.299689
Bace2	7.09996	-2.38393	1.18574	-2.01051	0.0443773	0.384366
Igkv4-58	11.6905	-2.36373	2.55411	-0.925463	0.354725	0.77592
Gm45855	8.87055	-2.35669	1.29728	-1.81663	0.0692733	0.454202
Gm17827	7.10264	-2.35567	1.23493	-1.90753	0.0564521	0.423441
Gm12366	6.9444	-2.31313	1.74151	-1.32823	0.184102	0.639675
Gm15590	13.479	-2.30206	0.964612	-2.38651	0.017009	0.26772
Matk	28.0307	-2.29279	0.67674	-3.38799	0.000704057	0.0607114
Rsph4a	7.8316	-2.27627	1.3084	-1.73974	0.0819054	0.485915
Gm10392	12.1975	-2.2757	1.26865	-1.79379	0.0728459	0.463853
Rarres2	24.616	-2.27124	0.674993	-3.36484	0.000765888	0.0635282
Gm2163	13.5528	-2.26068	0.944634	-2.39319	0.0167027	0.266486
Gm14822	6.70097	-2.24798	1.47121	-1.52798	0.126518	0.571906
Gm13535	19.899	-2.24746	1.01462	-2.21508	0.0267549	0.31395
Vpreb1	336.361	-2.23813	0.401701	-5.57162	2.52377e-08	2.82608e-05
Smarcd3	9.5371	-2.23678	0.837354	-2.67125	0.00755704	0.182787
Grrp1	8.10145	-2.22288	0.942827	-2.35768	0.0183895	0.274036
Hdhd3	18.5696	-2.21183	0.75302	-2.93728	0.003311	0.127712
Gm12363	10.5861	-2.20979	0.933023	-2.36842	0.0178641	0.271799
Gm11353	43.4754	-2.19747	1.49833	-1.46661	0.142482	0.594699
Hist1h2ba	11.2244	-2.19085	0.774709	-2.82797	0.00468443	0.149284
Dph1	14.7278	-2.1673	0.723964	-2.99365	0.00275663	0.117366
Gm9294	9.62496	-2.16627	0.93309	-2.3216	0.0202542	0.281797
Igkv4-74	9.92797	-2.15159	1.07548	-2.00058	0.0454377	0.386504
Exoc3l4	9.08029	-2.14278	0.90832	-2.35905	0.0183217	0.273812
Rps2-ps11	11.2873	-2.135	0.895768	-2.38343	0.0171519	0.268542
Lrig3	19.168	-2.12959	0.776414	-2.74285	0.00609083	0.165751
Gm14857	20.9577	-2.1162	1.04924	-2.01688	0.043708	0.382028
Gm45234	49.3179	-2.11573	2.27398	-0.93041	0.352159	0.774141
E130218I03Rik	9.95088	-2.10971	1.10921	-1.902	0.057171	0.425978
Igkv10-95	12.6966	-2.10244	0.840232	-2.50221	0.012342	0.232318
Gm43967	7.47535	-2.08954	1.05448	-1.98159	0.0475254	0.395465
Pcdhb17	8.77497	-2.05005	0.88715	-2.31082	0.0208427	0.286876
Zscan12	16.4367	-2.04887	0.981043	-2.08846	0.0367559	0.356101
Proca1	7.01989	-2.02998	0.980021	-2.07137	0.0383243	0.360847
Ltk	20.1683	-2.02853	0.952204	-2.13035	0.0331423	0.342584
Plk-ps1	9.1669	-2.02647	0.969655	-2.08988	0.0366283	0.356101
Bok	10.0136	-2.01044	1.11621	-1.80113	0.0716827	0.460752
Slc5a9	7.49915	-2.0101	1.14634	-1.75349	0.0795186	0.479582
Ddx25	7.67415	-2.00055	1.21327	-1.64889	0.0991692	0.524429
Fam131a	8.19555	-1.99726	0.922504	-2.16504	0.0303843	0.328961
Rps19-ps6	22.9491	-1.98245	0.940338	-2.10823	0.0350108	0.34915
2410015M20Rik	148.895	-1.9823	0.485537	-4.08269	4.45181e-05	0.0112566
Adprhl2	41.4295	-1.96772	0.577012	-3.41019	0.000649183	0.0571756
Ighv1-2	9.56717	-1.96661	1.215	-1.61861	0.105531	0.534092
H2-M2	6.68024	-1.96133	1.51378	-1.29565	0.195095	0.650082
Gm4540	16.3273	-1.95329	1.13797	-1.71646	0.0860775	0.493188
Nthl1	10.6674	-1.95085	0.763381	-2.55554	0.0106024	0.215389
Gm36262	7.41705	-1.94045	1.29983	-1.49285	0.135476	0.58557
Gm26983	26.0277	-1.91855	0.687479	-2.79071	0.00525928	0.156446
Rpl9-ps6	7.0783	-1.91145	3.26266	-0.585855	0.557973	0.876036
Fam160a1	23.6212	-1.90862	0.921018	-2.07229	0.0382381	0.360468
Selenbp2	7.79112	-1.90826	1.06172	-1.79733	0.0722832	0.462402
Hcn3	11.2882	-1.90655	0.814247	-2.34149	0.0192072	0.277496
9130208D14Rik	6.99621	-1.90475	1.08629	-1.75345	0.0795253	0.479582
Gpr45	7.88938	-1.90468	1.27904	-1.48914	0.13645	0.58557
Csrp3	6.54471	-1.8965	1.22819	-1.54415	0.122552	0.565907
Gm10643	14.97	-1.88369	0.887597	-2.12224	0.0338175	0.345605
Tmem205	34.7811	-1.87561	0.542364	-3.45821	0.000543783	0.0526715
BC021767	8.4949	-1.86721	1.04481	-1.78712	0.0739183	0.464788
Adamts1	25.5863	-1.86585	0.552371	-3.37789	0.000730453	0.0615662
Dync2li1	15.5985	-1.86109	0.847288	-2.19652	0.0280545	0.321734
Cdyl2	32.118	-1.86083	0.570205	-3.26344	0.00110067	0.077032
Hist1h2bj	1106.39	-1.85935	0.959742	-1.93734	0.0527037	0.413118
Baiap2	59.2154	-1.85012	0.54055	-3.42266	0.000620125	0.0555526
Rbp7	10.423	-1.84698	0.897583	-2.05773	0.0396161	0.365545
Kcnb1	14.71	-1.84259	0.954935	-1.92955	0.0536632	0.414391
Scn4b	50.1791	-1.84245	0.412097	-4.47092	7.78853e-06	0.00393874
Gm7291	8.18778	-1.84159	1.00968	-1.82393	0.0681626	0.452982
Naaladl1	17.1956	-1.83876	0.635323	-2.89421	0.00380113	0.138518
Ell3	18.2379	-1.83754	0.702987	-2.6139	0.00895153	0.199168
Gm21988	10.0797	-1.83221	1.11417	-1.64447	0.100079	0.526232
Rnf225	9.21552	-1.82938	0.749469	-2.4409	0.0146506	0.251161
Gm6109	8.44586	-1.82641	0.982584	-1.85878	0.0630577	0.44008
Ppp1r35	53.3434	-1.82051	0.583531	-3.11981	0.00180967	0.0992038
Dennd6b	23.595	-1.81687	0.653432	-2.78051	0.00542738	0.156983
Slc16a12	6.65799	-1.81379	1.58678	-1.14307	0.253011	0.709726
Gm19426	7.83404	-1.8116	0.989117	-1.83153	0.0670215	0.449784
Gm6342	7.286	-1.80933	0.936148	-1.93273	0.0532689	0.414029
Gm43712	83.9006	-1.80869	1.66137	-1.08867	0.276299	0.728747
Arhgdig	18.1812	-1.80395	0.999059	-1.80565	0.070973	0.45958
Atp9a	13.9838	-1.80019	0.941859	-1.91132	0.0559638	0.422019
Lcat	8.26427	-1.78931	1.19817	-1.49337	0.13534	0.585466
1700020D05Rik	10.254	-1.7891	0.996342	-1.79566	0.0725479	0.462402
Ano8	27.5328	-1.78571	0.643368	-2.77557	0.00551051	0.158125
Ecscr	10.764	-1.77525	1.21032	-1.46676	0.14244	0.594683
Igkv4-53	14.9976	-1.77438	0.826826	-2.14601	0.0318722	0.337381
Gm19898	7.83936	-1.77257	1.27859	-1.38635	0.165641	0.618943
Fcamr	8.01206	-1.7648	1.12737	-1.56541	0.117487	0.558519
Gm6377	8.39551	-1.76293	0.985621	-1.78865	0.0736706	0.464788
Cabyr	8.77802	-1.75695	0.992447	-1.77032	0.0766737	0.473357
Pcdhgb8	15.282	-1.75527	0.824265	-2.12949	0.0332134	0.342584
Gm11517	12.5994	-1.75059	0.86361	-2.02706	0.0426564	0.37767
Nat8f4	11.8552	-1.74939	1.24314	-1.40723	0.159359	0.611835
Robo3	7.45175	-1.74399	1.13813	-1.53233	0.125442	0.571178
Colq	10.5547	-1.73635	0.821209	-2.11439	0.0344822	0.348288
1500015O10Rik	7.89095	-1.73132	1.04512	-1.65658	0.097605	0.523048
Pcdhga5	15.6224	-1.72836	1.06009	-1.63039	0.10302	0.529869
Adcy5	23.0138	-1.72508	0.7222	-2.38865	0.0169105	0.26772
Dact1	10.1541	-1.71644	1.10332	-1.55571	0.119777	0.561296
Tmem107	74.5443	-1.71548	0.615055	-2.78914	0.00528476	0.156446
Oxld1	28.3894	-1.7146	0.549068	-3.12275	0.00179171	0.0992038
Prss41	9.72593	-1.71168	0.915742	-1.86917	0.0615992	0.435777
Gm8941	7.4662	-1.70594	0.981265	-1.73851	0.0821211	0.486551
Pamr1	9.18364	-1.70565	1.09091	-1.56351	0.117933	0.558527
Gna14	29.7129	-1.70157	0.548328	-3.1032	0.00191437	0.100079
Rep15	66.4202	-1.69873	0.491253	-3.45796	0.000544287	0.0526715
Igkv4-80	7.86039	-1.69531	1.17253	-1.44586	0.148216	0.600411
Gm27029	15.1694	-1.69498	1.15434	-1.46835	0.142009	0.594007
Rpl13-ps6	8.90614	-1.69372	1.40655	-1.20417	0.228524	0.683878
Hist1h2bn	2295.23	-1.68728	0.941394	-1.79232	0.0730814	0.464632
Sox18	9.86452	-1.6865	0.982371	-1.71676	0.0860227	0.493082
Ercc1	40.7928	-1.67943	0.528557	-3.17739	0.00148606	0.0887377
B330016D10Rik	12.1828	-1.67561	0.895897	-1.87031	0.0614405	0.435512
Thegl	10.2235	-1.67079	1.03664	-1.61173	0.10702	0.536408
Upp2	8.25983	-1.66851	1.77557	-0.939702	0.34737	0.770744
Abca6	30.4641	-1.66122	0.947749	-1.75281	0.0796346	0.479582
Slc9a5	11.8448	-1.66057	0.913454	-1.81791	0.0690786	0.45405
Cdc42ep1	9.96413	-1.65895	1.30003	-1.27608	0.201926	0.656358
Ighv6-6	15.728	-1.65888	0.891687	-1.86039	0.0628311	0.439537
Gnb1l	24.7632	-1.65873	0.838632	-1.9779	0.0479402	0.396715
Fam177a	244.044	-1.65713	1.32289	-1.25266	0.210331	0.66721
Mark1	13.3316	-1.65297	0.894048	-1.84886	0.0644783	0.442482
Gm21188	15.1813	-1.65218	1.04831	-1.57604	0.115016	0.554118
Gm8960	8.44818	-1.64619	0.881002	-1.86854	0.0616869	0.435777
Gm20219	6.91111	-1.64116	1.64259	-0.999129	0.317732	0.75229
Gm9728	8.09237	-1.63304	0.892871	-1.82897	0.0674035	0.450804
Dlx3	12.8339	-1.63187	1.17347	-1.39064	0.164335	0.617241
Gm7331	10.7674	-1.63061	1.38802	-1.17477	0.240087	0.694621
Gli3	11.2961	-1.63009	0.905095	-1.80101	0.0717006	0.460752
Gm14327	7.24468	-1.60631	1.85696	-0.865024	0.387026	0.796734
Insl6	20.304	-1.60534	0.770506	-2.08349	0.0372066	0.356814
Tmem265	7.37507	-1.60492	1.86505	-0.860522	0.389501	0.79845
Tspan6	84.8058	-1.60267	0.350527	-4.57216	4.82716e-06	0.00252252
Gm5514	10.8535	-1.60253	1.14217	-1.40306	0.1606	0.612561
Igkv4-68	27.6662	-1.59546	0.89482	-1.78299	0.0745875	0.466274
Gm14165	8.33695	-1.59492	1.04788	-1.52205	0.127997	0.573991
Igkv4-57	21.7548	-1.58893	0.721322	-2.20281	0.0276084	0.320605
Ndufab1-ps	21.3444	-1.58597	0.708841	-2.23742	0.0252591	0.306022
Rps2	573.145	-1.5852	0.742347	-2.13539	0.0327288	0.340339
Trib3	8.4245	-1.58371	1.29896	-1.21921	0.222765	0.677935
Igfbp2	10.1212	-1.58368	2.87681	-0.550499	0.581977	0.882265
Gm13080	10.1588	-1.5833	1.13856	-1.39061	0.164344	0.617241
Gm15877	7.06698	-1.57854	0.955286	-1.65243	0.0984471	0.52382
Mmp24	6.99319	-1.57757	1.70552	-0.924979	0.354977	0.776067
Mpp4	7.27735	-1.57286	0.941441	-1.67069	0.094783	0.515863
Tesmin	9.05804	-1.56365	0.88868	-1.75951	0.0784903	0.477819
Rps14	4408.25	-1.5633	0.691328	-2.2613	0.0237406	0.297954
Epb41l1	20.1241	-1.56073	0.969513	-1.60981	0.107439	0.536408
Hoxa3	8.95344	-1.55904	1.06325	-1.4663	0.142567	0.594894
Rhov	6.73485	-1.55465	1.64077	-0.947515	0.343377	0.767482
Gstm2	8.53142	-1.55376	1.08013	-1.43849	0.150296	0.602605
Gm9200	18.4769	-1.5531	0.631927	-2.45772	0.0139823	0.245689
Mier2	24.511	-1.55018	0.79484	-1.95031	0.0511395	0.40735
Rps28	3227.41	-1.54867	0.479867	-3.2273	0.00124965	0.0816285
Pcdhga6	8.91862	-1.54799	1.20908	-1.2803	0.200439	0.654915
Cyp2d22	11.1807	-1.54739	0.937178	-1.65112	0.0987136	0.523953
Nr3c2	9.59264	-1.54673	0.836069	-1.85	0.0643141	0.442482
Gm5134	14.3714	-1.54573	0.753091	-2.05251	0.0401198	0.367597
Lmo1	7.16827	-1.5441	1.11885	-1.38008	0.167561	0.622326
Msantd1	12.3699	-1.54169	1.01377	-1.52074	0.128324	0.574079
Brdt	18.8016	-1.54069	0.561934	-2.74176	0.00611114	0.165751
Dlg4	26.7644	-1.53879	0.617019	-2.49392	0.0126341	0.235107
Lipt1	24.8529	-1.53664	0.764875	-2.00901	0.0445357	0.384706
Gm12852	10.2981	-1.53443	0.793491	-1.93377	0.0531415	0.413859
Gm17976	8.32243	-1.53088	0.943814	-1.62202	0.104799	0.533557
Nme6	53.82	-1.52851	0.401272	-3.80916	0.000139442	0.0231785
Pxmp2	15.7964	-1.52179	1.23677	-1.23045	0.218528	0.674896
Klra3	7.2321	-1.5211	1.77554	-0.856696	0.391613	0.798974
Gm13453	44.5092	-1.51764	1.63328	-0.929194	0.352789	0.774278
Sigirr	30.1703	-1.51735	0.667365	-2.27365	0.0229873	0.295349
Id1	42.2433	-1.51528	0.512296	-2.95782	0.00309823	0.124541
Gm20072	17.0862	-1.51424	0.922552	-1.64136	0.100723	0.526554
Gm5281	9.78323	-1.5113	0.974078	-1.55152	0.120778	0.563021
Gm28439	3980.55	-1.50814	2.58976	-0.582347	0.560333	0.876798
Tceal1	7.56755	-1.5044	1.26325	-1.1909	0.233694	0.686633
Gm8337	14.1196	-1.5019	0.598409	-2.50982	0.0120794	0.230095
Csrp2	96.4235	-1.49793	0.393699	-3.80477	0.000141936	0.0231785
Gpc6	7.26628	-1.49525	1.1212	-1.33362	0.182329	0.639038
Gm20878	7.2576	-1.49294	1.04732	-1.42549	0.154015	0.604716
Gm10721	48.468	-1.49217	1.36949	-1.08958	0.275898	0.728555
Gm11826	20.1209	-1.4909	0.870804	-1.7121	0.0868778	0.495367
Gm9027	34.6435	-1.49067	0.539689	-2.76209	0.00574325	0.162341
Gm2423	7.47574	-1.48899	1.7591	-0.846449	0.397303	0.801656
Ighv1-34	8.46001	-1.48666	0.966678	-1.53791	0.124071	0.568235
Pygm	11.112	-1.48152	0.866253	-1.71026	0.0872175	0.496416
Gm12902	19.6744	-1.48151	0.93892	-1.57789	0.114592	0.553152
Tomm6	195.309	-1.47926	0.451281	-3.27792	0.00104575	0.0755496
Ankrd35	27.1008	-1.47704	0.463868	-3.18417	0.00145168	0.0878687
Mdfi	9.7837	-1.47691	0.813817	-1.8148	0.0695546	0.454202
Gpx4-ps2	237.687	-1.47683	0.54454	-2.71206	0.00668668	0.172625
Timm13	151.586	-1.47651	0.550352	-2.68284	0.00730007	0.17966
Actn3	12.2517	-1.47377	1.10849	-1.32954	0.183671	0.639525
Adat3	34.8317	-1.47349	0.57837	-2.54765	0.010845	0.216897
Rps21	2677.07	-1.45933	0.479684	-3.04228	0.00234796	0.110537
Gm8317	7.10019	-1.4589	0.841633	-1.73342	0.0830214	0.487059
1810009A15Rik	80.8113	-1.45885	0.541774	-2.69272	0.0070871	0.1772
Ighv5-2	23.9931	-1.45545	0.512732	-2.83862	0.00453094	0.146457
Arxes2	7.34704	-1.4546	1.09264	-1.33126	0.183102	0.639403
Tmem100	8.10281	-1.44696	1.10816	-1.30573	0.191643	0.647412
Mindy4	13.4469	-1.44523	0.875668	-1.65043	0.0988545	0.523953
Rps4x-ps	9.24959	-1.44372	1.10265	-1.30932	0.190426	0.64687
Gm1673	8.66977	-1.44338	1.1111	-1.29906	0.193924	0.64887
Selenoh	601.566	-1.43981	0.387943	-3.71141	0.000206109	0.0301979
Gm10182	186.196	-1.43569	1.16831	-1.22886	0.219124	0.675191
Tcam1	9.62778	-1.43516	0.988389	-1.45202	0.146495	0.599362
Tex264	31.4229	-1.43504	0.64213	-2.23481	0.0254299	0.306343
Qtrt1	71.9758	-1.43284	0.621109	-2.3069	0.0210605	0.287872
Gm9726	13.4701	-1.42891	1.42164	-1.00512	0.31484	0.750894
Gm10231	29.5706	-1.42886	0.919178	-1.5545	0.120065	0.561296
Gm7805	8.33892	-1.42753	1.00176	-1.42502	0.154152	0.604716
Gm17415	6.64471	-1.42699	1.00075	-1.42592	0.153891	0.604716
Rtl8b	10.571	-1.426	0.878026	-1.62409	0.104356	0.532446
Gm15982	12.9172	-1.42537	1.3305	-1.07131	0.284032	0.733612
Fam72a	47.137	-1.41729	0.680128	-2.08385	0.0371736	0.356814
Kif19a	11.5662	-1.41582	1.12698	-1.2563	0.209008	0.664699
Gm7846	60.2937	-1.41458	0.732828	-1.9303	0.0535694	0.414391
Cmtm8	13.1343	-1.41274	0.988455	-1.42924	0.152935	0.604635
Serpind1	10.9262	-1.41191	0.716428	-1.97077	0.0487505	0.39988
Gm6044	7.84225	-1.41148	0.860094	-1.64107	0.100782	0.526554
Hist1h2br	558.518	-1.41123	0.941779	-1.49847	0.134011	0.583258
Map9	19.4853	-1.40963	0.650217	-2.16793	0.0301638	0.327478
1700007E05Rik	20.6276	-1.40933	0.616394	-2.28641	0.0222303	0.292615
Gm16236	6.89693	-1.4052	1.09847	-1.27923	0.200816	0.655328
Gm28911	207.845	-1.40356	0.477493	-2.93945	0.00328797	0.127415
Zfp566	54.1868	-1.40048	0.484576	-2.89012	0.00385089	0.138782
Gm9790	47.3778	-1.39506	0.479821	-2.90746	0.00364378	0.134093
Dnajb7	12.4697	-1.39002	0.886119	-1.56866	0.116727	0.558519
Gm8624	29.0378	-1.38681	0.439004	-3.15899	0.00158315	0.0912464
Ndufa1	894.134	-1.38615	0.358257	-3.86916	0.000109212	0.0203823
Gm42883	8.10385	-1.38504	0.881079	-1.57198	0.115956	0.55743
Gm8774	24.3957	-1.3825	0.673782	-2.05185	0.0401843	0.367758
Ccdc134	94.2349	-1.38014	0.380465	-3.62752	0.000286153	0.0361776
Galnt18	11.611	-1.37785	0.778723	-1.76937	0.0768325	0.473622
Pcdhb16	38.2654	-1.37675	0.432137	-3.18591	0.00144301	0.0876823
Megf8	14.4362	-1.37529	0.842157	-1.63306	0.102457	0.529234
Uqcrq	940.508	-1.37439	0.488794	-2.8118	0.00492657	0.151919
Cbr2	8.36905	-1.3721	1.12138	-1.22357	0.221113	0.676485
Gm15536	137.118	-1.37041	0.557074	-2.46	0.0138935	0.244468
Mapk11	22.0896	-1.36928	0.652496	-2.09852	0.035859	0.353289
Gm12276	20.6208	-1.36922	0.674199	-2.03088	0.0422675	0.375558
Rusc1	34.5918	-1.36827	0.442351	-3.09318	0.00198027	0.101648
Qpct	27.1088	-1.36489	0.596769	-2.28713	0.0221882	0.292377
Gm13034	8.89486	-1.36482	1.47634	-0.924458	0.355248	0.776266
Gm10443	1264.13	-1.36126	0.455611	-2.98776	0.00281033	0.117487
Map1lc3a	14.7906	-1.36078	0.6983	-1.9487	0.0513313	0.407867
Tfpt	80.5023	-1.3599	0.434981	-3.12633	0.00177	0.0983983
Ly6d	655.842	-1.35918	0.275565	-4.93233	8.12545e-07	0.000579012
Mzb1	339.136	-1.35884	0.434043	-3.13066	0.00174414	0.0976533
Tmem150a	14.2596	-1.35736	0.817381	-1.66062	0.0967898	0.521062
Gm17828	27.0573	-1.35673	0.700694	-1.93627	0.0528349	0.413607
Zswim7	44.6965	-1.35591	0.638986	-2.12198	0.0338396	0.345605
Alkbh2	32.3261	-1.35553	0.625535	-2.16699	0.0302355	0.327598
Ephx2	16.3258	-1.35414	1.03421	-1.30934	0.190418	0.64687
Gm7985	8.88351	-1.35401	1.02584	-1.31991	0.186865	0.642909
Gm12517	7.65389	-1.35235	0.802416	-1.68535	0.0919212	0.509634
Mettl18	75.6442	-1.34736	0.509164	-2.64622	0.00813975	0.188489
Ascl2	7.59469	-1.34734	0.831778	-1.61984	0.105267	0.533557
Tymp	9.21023	-1.34708	0.929056	-1.44995	0.147073	0.599584
Gm11743	7.01386	-1.3465	1.45032	-0.928414	0.353193	0.774419
Gm11361	8.26588	-1.33887	3.25135	-0.411789	0.680494	0.913678
Pcbp3	19.7413	-1.33873	0.857117	-1.5619	0.118311	0.558527
Ddit4	157.284	-1.33644	0.485924	-2.75031	0.0059539	0.16433
Gm15703	12.8916	-1.33111	0.775938	-1.71548	0.0862568	0.493521
Gm13009	7.93769	-1.32668	0.832349	-1.5939	0.110958	0.544381
Cd209a	15.0263	-1.32518	1.12467	-1.17829	0.238682	0.693081
Gm4604	203.134	-1.324	0.320491	-4.13117	3.60925e-05	0.0106759
Gpt	13.817	-1.32288	0.740234	-1.78711	0.0739198	0.464788
Lsm7	222.078	-1.32275	0.396591	-3.33529	0.000852111	0.0658057
Gm15470	12.5044	-1.31986	1.0007	-1.31894	0.18719	0.642909
Zfp768	41.2805	-1.31617	0.422112	-3.11806	0.00182043	0.0992038
Gm7172	6.85901	-1.31398	0.884884	-1.48492	0.137566	0.587338
Ighv10-1	37.19	-1.31356	0.75115	-1.74873	0.080338	0.481629
Tcea2	33.198	-1.30991	0.662922	-1.97596	0.0481588	0.397577
Fxyd6	17.4036	-1.3065	0.719519	-1.8158	0.0694013	0.454202
Rpl30-ps1	8.84074	-1.30317	1.2888	-1.01115	0.311945	0.749919
Ankra2	40.9761	-1.30281	0.616546	-2.11307	0.0345947	0.348331
Cox4i1	2096.61	-1.30216	0.443418	-2.93664	0.00331786	0.127712
Zbed5	31.8451	-1.29981	0.688464	-1.88799	0.0590279	0.43012
Rimkla	9.18122	-1.29827	1.12857	-1.15037	0.249993	0.705262
Gm7993	494.78	-1.29802	0.314615	-4.12575	3.69527e-05	0.0107279
Folr1	16.2571	-1.29668	1.15206	-1.12553	0.260365	0.715374
Gm8524	10.371	-1.29648	0.852856	-1.52016	0.128471	0.574079
Igkv9-124	12.1511	-1.29597	0.846428	-1.53111	0.125743	0.571178
Adamts4	24.2221	-1.29318	0.817438	-1.58199	0.113652	0.550423
Arhgap8	14.4138	-1.29075	0.916286	-1.40867	0.158933	0.611835
Mrpl28	206.053	-1.28876	0.436843	-2.95018	0.00317594	0.12573
Prr22	6.76193	-1.28481	1.25352	-1.02497	0.30538	0.74518
Ap2s1	349.252	-1.28455	0.452378	-2.83955	0.00451773	0.146332
Adcy2	17.3728	-1.28378	0.931208	-1.37862	0.168011	0.622326
Fam136a	157.432	-1.28235	0.287322	-4.4631	8.07807e-06	0.00395467
1110065P20Rik	26.1163	-1.281	0.615227	-2.08216	0.0373281	0.356825
Etfbkmt	95.272	-1.28084	0.414281	-3.09172	0.00199	0.101648
Gm6162	8.97972	-1.28079	1.36028	-0.941564	0.346416	0.770599
Gm4149	2356.36	-1.27988	0.714253	-1.79192	0.0731461	0.464632
Cmtr2	53.068	-1.27935	0.48342	-2.64646	0.00813384	0.188489
Rps3a2	21.53	-1.27742	1.09638	-1.16512	0.24397	0.699395
Gm11425	7.98783	-1.27404	1.07762	-1.18227	0.237097	0.691672
Rilp	11.6342	-1.27229	1.27593	-0.997153	0.31869	0.752879
Olfr288	10.2912	-1.27099	0.69417	-1.83095	0.0671077	0.449977
Rapgef3	27.6852	-1.2702	0.533575	-2.38055	0.0172869	0.268542
Hist1h4a	2333.44	-1.26917	0.8209	-1.54607	0.122088	0.565682
Tmem81	22.08	-1.26736	0.846554	-1.49709	0.134371	0.584171
Ccdc3	11.1787	-1.2645	0.930823	-1.35848	0.174313	0.629994
Tmem132e	45.2782	-1.26237	0.769189	-1.64117	0.100761	0.526554
Gm10175	698.814	-1.25802	0.780369	-1.61209	0.106943	0.536408
Ppp2r3d	27.6748	-1.25464	0.494132	-2.53907	0.0111148	0.21973
Jak3	57.3537	-1.25344	0.536634	-2.33574	0.0195049	0.278578
Gm21970	27.19	-1.2527	0.905317	-1.38371	0.166447	0.620392
Cdk20	19.0073	-1.25082	0.760957	-1.64375	0.100229	0.526232
Prodh2	31.8297	-1.2474	0.621624	-2.00667	0.0447846	0.384706
Srd5a1	13.3072	-1.2458	0.968762	-1.28598	0.198452	0.652167
Prtg	6.75288	-1.24543	0.870147	-1.43129	0.152347	0.604227
Hist1h2bk	3704.12	-1.24534	0.869083	-1.43293	0.151877	0.604227
Rps6ka6	16.8275	-1.24354	0.832471	-1.4938	0.135228	0.585465
Gm5763	28.6316	-1.24301	0.541239	-2.29661	0.0216411	0.291185
9130019O22Rik	57.8397	-1.2428	0.551585	-2.25315	0.0242497	0.300744
H2afv	785.945	-1.24235	0.367459	-3.38092	0.000722423	0.0612186
Gm5459	8.02974	-1.24139	0.832742	-1.49073	0.136032	0.58557
Gm18363	8.69509	-1.24046	0.82937	-1.49567	0.13474	0.584967
Krtcap2	155.666	-1.23956	0.412761	-3.00308	0.00267259	0.115813
Rabac1	187.7	-1.23756	0.507361	-2.43922	0.0147192	0.251802
Necab3	30.433	-1.23619	0.70532	-1.75266	0.0796601	0.479582
Gm28155	9.09557	-1.23583	0.788213	-1.56789	0.116908	0.558519
Slc52a3	7.54623	-1.23428	1.31072	-0.941685	0.346354	0.770599
Kif17	19.9649	-1.23379	0.653201	-1.88884	0.0589127	0.43012
Fndc5	7.93733	-1.23113	0.882576	-1.39493	0.163036	0.615093
Olfr167	11.706	-1.22988	0.772607	-1.59186	0.111415	0.54549
Gm7516	26.9819	-1.22928	0.537404	-2.28744	0.0221701	0.292377
Rpl35a	4240.04	-1.22767	0.366747	-3.34746	0.000815571	0.0653049
Gm29228	9.8747	-1.2247	0.993376	-1.23287	0.217626	0.674385
Sac3d1	99.399	-1.22195	0.381353	-3.20425	0.00135415	0.0842419
Erf	39.8681	-1.2217	0.599346	-2.0384	0.0415103	0.374116
Clip3	6.66001	-1.22097	1.32807	-0.91936	0.357907	0.779129
Ms4a4d	7.70107	-1.21862	1.25809	-0.968632	0.332729	0.762735
Tspan4	73.462	-1.21817	0.496122	-2.45539	0.0140734	0.246237
Igkv9-120	35.0883	-1.2178	0.735907	-1.65483	0.0979583	0.523259
Ripor3	14.5357	-1.2168	0.833796	-1.45935	0.144468	0.59742
Lamtor2	410.811	-1.21662	0.468232	-2.59834	0.0093677	0.203404
Lrrc27	8.99765	-1.2156	1.2547	-0.968836	0.332627	0.762735
Gm18914	8.6263	-1.21217	1.03593	-1.17012	0.241952	0.696781
H2-Oa	64.9485	-1.21198	0.643745	-1.8827	0.0597409	0.43259
Gm13532	213.105	-1.20909	0.567725	-2.12972	0.0331946	0.342584
Cd55b	9.83658	-1.20888	1.1406	-1.05986	0.289207	0.73638
Tert	25.6875	-1.20444	0.684177	-1.76043	0.0783353	0.477819
Gm12266	10.8219	-1.20426	0.954505	-1.26166	0.207071	0.66118
Rps13	1901.71	-1.2039	0.378499	-3.18071	0.00146912	0.088243
Ovca2	84.1215	-1.20305	0.519826	-2.31434	0.0206493	0.285718
Trappc6a	79.6531	-1.20298	0.617023	-1.94965	0.0512173	0.40735
Igkv6-23	19.6914	-1.20293	0.71392	-1.68497	0.0919944	0.509662
Ighv1-43	9.08634	-1.20272	1.0888	-1.10463	0.269321	0.722352
1810037I17Rik	1246.84	-1.20185	0.460244	-2.61133	0.00901919	0.200275
S100a16	18.2454	-1.20097	1.00846	-1.19089	0.233697	0.686633
P2ry2	21.4123	-1.20017	0.771959	-1.55471	0.120015	0.561296
Mien1	436.48	-1.19878	0.338783	-3.53849	0.000402421	0.0441171
2010107E04Rik	972.156	-1.19766	0.415563	-2.88203	0.00395128	0.139616
2010109A12Rik	15.0667	-1.19646	1.06306	-1.12548	0.260386	0.715374
Myl4	376.19	-1.19258	0.468254	-2.54686	0.0108697	0.216897
Rpl37a	4813.72	-1.19055	0.470322	-2.53135	0.0113623	0.221276
E2f5	69.2254	-1.1905	0.381991	-3.11656	0.00182974	0.0992557
Rpl14	3369.59	-1.19006	0.401823	-2.96165	0.00305995	0.123836
Ankrd13d	28.4719	-1.18886	0.742455	-1.60125	0.109322	0.540484
Gm8818	16.891	-1.18669	0.886269	-1.33897	0.180581	0.635586
Gpr137c	38.2703	-1.18528	0.654009	-1.81232	0.0699365	0.454544
Sv2a	12.8899	-1.18518	0.975401	-1.21507	0.224338	0.679999
C1qtnf1	20.3575	-1.18517	0.790423	-1.49941	0.133768	0.582819
Kcnd1	44.8194	-1.18451	0.674999	-1.75482	0.0792893	0.479582
Macrod1	8.41494	-1.18272	0.877683	-1.34754	0.177805	0.633195
Sdf2l1	243.575	-1.18075	0.399957	-2.9522	0.0031552	0.125611
Gm7701	14.5012	-1.18013	0.919501	-1.28344	0.199337	0.652854
Zfp879	8.93724	-1.1764	1.21723	-0.966456	0.333816	0.762737
Pygo1	9.71197	-1.17615	0.808886	-1.45404	0.145935	0.598594
Gm15464	12.6859	-1.174	0.929459	-1.2631	0.206552	0.66102
Tmem184a	9.96588	-1.17394	0.718086	-1.63483	0.102086	0.528533
Top1mt	21.8591	-1.17234	0.676049	-1.73411	0.0828994	0.487059
Gm3448	8.93839	-1.17188	1.54731	-0.757368	0.448829	0.828318
Gm15739	24.9042	-1.17155	0.782705	-1.4968	0.134445	0.584171
Ltbp4	7.82121	-1.16904	0.951637	-1.22845	0.219279	0.675191
Rps15a-ps6	735.881	-1.16878	0.37878	-3.08565	0.00203107	0.101694
Rpl27	792.82	-1.16773	0.406262	-2.87434	0.00404878	0.140024
Sf3b5	513.85	-1.16771	0.37996	-3.07325	0.00211741	0.104715
Atp5k	736.738	-1.16708	0.421935	-2.76601	0.00567465	0.161162
Zfp771	19.6941	-1.1647	0.72077	-1.61591	0.106113	0.535414
Gm7091	7.07747	-1.16467	0.804295	-1.44806	0.147601	0.600286
Igfbp3	45.3614	-1.16302	0.599153	-1.94111	0.0522447	0.411371
Ighv1-5	20.6196	-1.16144	0.741746	-1.56582	0.11739	0.558519
Eva1c	37.557	-1.1603	0.527753	-2.19857	0.0279085	0.321693
Tomt	13.223	-1.15799	0.873627	-1.32549	0.185007	0.64068
Rpl27-ps3	2251.48	-1.15712	0.404342	-2.86173	0.00421334	0.142395
Cish	220.039	-1.15617	1.17159	-0.986839	0.323722	0.756444
Mrpl41	343.456	-1.15572	0.412244	-2.80348	0.0050554	0.152671
Fcnb	57.6102	-1.15541	0.711781	-1.62327	0.104531	0.532749
Endou	60.1886	-1.15388	0.367415	-3.14053	0.00168644	0.0953757
Cops9	872.649	-1.15354	0.3306	-3.48923	0.000484412	0.0496348
Romo1	505.191	-1.15289	0.37555	-3.06987	0.00214149	0.105573
Rgl3	10.6726	-1.1504	0.957433	-1.20155	0.229538	0.684226
Zfp772	56.4223	-1.14814	0.615517	-1.86533	0.0621358	0.437495
Plvap	24.7451	-1.14779	0.60597	-1.89413	0.0582077	0.428338
Ighv8-13	8.64137	-1.14723	0.817124	-1.40399	0.160323	0.612334
Uba52	4084.54	-1.1472	0.402974	-2.84683	0.00441564	0.145271
Gm5586	19.4207	-1.14716	0.730501	-1.57037	0.116329	0.558217
Txndc5	27.614	-1.14624	1.00761	-1.13759	0.255292	0.711557
Atp6v1g2	46.3587	-1.1444	0.580736	-1.97059	0.0487702	0.39988
Sdhaf1	45.7797	-1.14384	0.470586	-2.43068	0.0150704	0.254863
1700066B19Rik	9.49146	-1.14367	1.18868	-0.962128	0.335985	0.764137
Sit1	27.9582	-1.14267	0.583163	-1.95943	0.0500619	0.402678
Lgals1	385.173	-1.14233	0.414794	-2.75396	0.00588788	0.16337
Rpl7-ps7	7.13089	-1.14113	0.953746	-1.19647	0.231514	0.684445
Rmdn2	34.0664	-1.14015	0.396527	-2.87534	0.00403593	0.140024
Gm11942	438.832	-1.14004	0.463152	-2.46148	0.0138363	0.244265
Relb	54.2571	-1.13841	0.46747	-2.43527	0.0148808	0.253021
Gm38241	10.7766	-1.13823	0.801425	-1.42026	0.155532	0.606619
Id3	204.805	-1.13811	0.353992	-3.21507	0.00130413	0.0827728
Rsph1	69.4187	-1.13794	0.502491	-2.26459	0.0235376	0.297405
Ighv1-85	16.442	-1.13735	0.889999	-1.27792	0.201278	0.656069
Gm37009	503.011	-1.13603	0.501736	-2.2642	0.0235617	0.297405
Gm14373	9.79822	-1.13589	0.966263	-1.17555	0.239777	0.694471
Mrps18a	171.845	-1.13573	0.350914	-3.23648	0.00121012	0.0802702
Gm43110	12.7134	-1.13551	0.852751	-1.33159	0.182995	0.639403
Rplp1	6700.05	-1.13452	0.662685	-1.71201	0.0868954	0.495367
Tbc1d7	58.952	-1.13314	0.423757	-2.67404	0.0074943	0.182152
Gm5148	120.272	-1.13297	0.396375	-2.85832	0.00425887	0.142968
S100a10	640.848	-1.13226	0.32824	-3.44947	0.000561678	0.0530448
Ighv1-33	7.37536	-1.13189	1.02521	-1.10406	0.269566	0.722515
Tmem141	8.68359	-1.13168	1.16968	-0.96752	0.333284	0.762735
Krtcap3	18.2927	-1.13044	0.968038	-1.16777	0.242901	0.697842
Gm42517	11.442	-1.13028	1.03002	-1.09734	0.272492	0.726726
Gm9843	1907.12	-1.12918	0.363852	-3.10339	0.00191316	0.100079
Rps10	5801.61	-1.12854	0.420073	-2.68653	0.00721981	0.179022
Glt1d1	14.861	-1.12752	0.764687	-1.47449	0.140349	0.590639
Rps4x	17916.6	-1.12681	0.328989	-3.42508	0.000614618	0.0553757
H3f3a-ps2	16.7514	-1.12617	0.756483	-1.48869	0.136569	0.58557
Cd200r4	6.77321	-1.12598	0.974974	-1.15489	0.248136	0.703442
Afap1l2	39.6073	-1.12565	0.715387	-1.57349	0.115606	0.556106
Syde2	30.6935	-1.12448	0.46356	-2.42574	0.015277	0.25615
Gm8805	6.80942	-1.12434	0.904888	-1.24252	0.214045	0.669972
Ccdc68	11.1588	-1.12422	0.802327	-1.4012	0.161154	0.612561
Igkv4-92	8.32685	-1.12366	1.52269	-0.737942	0.46055	0.832285
Igkv6-13	12.9995	-1.12335	1.05884	-1.06092	0.288725	0.735958
Mc2r	7.14023	-1.12289	1.19512	-0.939563	0.347442	0.770744
Mrpl23-ps1	241.41	-1.12247	0.315913	-3.55311	0.000380707	0.042631
Rpl39	6024.15	-1.12211	0.37315	-3.00712	0.0026374	0.115754
Gm17807	7.27491	-1.1209	0.777936	-1.44087	0.149623	0.601753
Gm6265	420.94	-1.11983	0.36881	-3.03633	0.0023948	0.112041
Scn4a	68.9416	-1.11833	0.784694	-1.42517	0.154107	0.604716
Mypop	18.8867	-1.11713	0.868016	-1.28699	0.198098	0.652167
Gm44419	56.7028	-1.11692	0.68289	-1.63557	0.101929	0.528419
Lrrc49	51.6368	-1.11672	0.618669	-1.80504	0.0710688	0.459809
Tmem198b	25.3116	-1.11481	1.05631	-1.05539	0.291248	0.73846
Trav15n-1	6.74964	-1.11412	1.54723	-0.720073	0.47148	0.837552
Rpl19	6384.33	-1.11387	0.367171	-3.03366	0.00241604	0.112041
Gm10221	1219.9	-1.11334	0.333451	-3.33885	0.000841247	0.0653049
Urm1	68.7329	-1.11131	0.305638	-3.63603	0.000276872	0.0358721
Cox5b	655.081	-1.11128	0.337019	-3.29738	0.000975917	0.0721672
Gm13349	6.58151	-1.11033	0.883147	-1.25724	0.208665	0.663988
Rom1	31.6684	-1.11027	0.811564	-1.36806	0.171294	0.626182
Gm10120	117.629	-1.10884	0.525061	-2.11184	0.0347001	0.348331
Nap1l5	6.68785	-1.10868	1.67492	-0.661933	0.508014	0.855281
Rps25-ps1	54.4576	-1.10839	0.474858	-2.33415	0.0195881	0.278999
Gngt2	201.511	-1.10822	0.324871	-3.41127	0.000646606	0.0571756
Gm5905	799.073	-1.10766	0.405413	-2.73219	0.00629151	0.168314
Gm16510	26.011	-1.10721	0.461546	-2.39892	0.0164434	0.263852
Slc25a33	30.0684	-1.10715	0.666839	-1.6603	0.0968536	0.521062
A4galt	9.94712	-1.10662	0.967445	-1.14386	0.252681	0.709145
S100a4	793.693	-1.10631	0.269752	-4.10121	4.10996e-05	0.0112566
Hist1h2af	599.576	-1.10586	0.53188	-2.07915	0.0376037	0.358367
Plxna3	14.7049	-1.10566	0.734153	-1.50603	0.132059	0.580401
Sgtb	25.0655	-1.1054	0.640326	-1.7263	0.0842931	0.489612
Cmc2	356.005	-1.10477	0.346665	-3.18685	0.00143834	0.0876823
Gm14414	16.1755	-1.10472	0.993406	-1.11205	0.266117	0.719792
Gm8428	14.7329	-1.10408	0.904624	-1.22049	0.222279	0.677571
1700021F05Rik	199.516	-1.10356	0.269444	-4.09569	4.20917e-05	0.0112566
Gm5601	55.2258	-1.10105	0.773137	-1.42413	0.15441	0.604716
Fmo2	65.1426	-1.10056	0.719011	-1.53065	0.125855	0.57125
Rps9	4998.8	-1.09672	0.404613	-2.71053	0.00671754	0.172641
Gm5244	266.91	-1.09531	0.480449	-2.27976	0.0226217	0.294111
Gm13841	1575.46	-1.09414	0.396825	-2.75724	0.00582922	0.162341
Gm8210	1575.46	-1.09414	0.396825	-2.75724	0.00582922	0.162341
Dhx34	53.3464	-1.09321	0.527052	-2.0742	0.038061	0.359664
Igkv4-71	7.6808	-1.09307	0.935656	-1.16824	0.242711	0.697842
Wif1	32.34	-1.09231	0.635809	-1.71798	0.0857997	0.492523
Rps2-ps10	6821.14	-1.09185	0.465907	-2.34349	0.0191042	0.276799
Tomm7	548.655	-1.09141	0.306027	-3.56639	0.000361926	0.0414154
Pdia5	28.7179	-1.09082	0.574727	-1.89797	0.0576996	0.427086
Gm4978	7.86001	-1.08954	1.03434	-1.05336	0.292176	0.738819
Yif1b	134.221	-1.089	0.51767	-2.10366	0.0354078	0.350814
Aars2	23.243	-1.08855	0.591114	-1.84151	0.0655462	0.445909
Svep1	54.4384	-1.08852	0.530442	-2.05209	0.0401606	0.367756
Ctu2	54.7055	-1.08796	0.449985	-2.41777	0.0156159	0.257699
Gm12328	100.601	-1.08691	0.701287	-1.54987	0.121172	0.563337
1700034I23Rik	13.6375	-1.08572	0.77414	-1.40249	0.160769	0.612561
Ttc39c	29.4056	-1.08558	0.450665	-2.40884	0.0160033	0.261293
Hes5	6.87595	-1.08504	1.14171	-0.950357	0.341931	0.766436
S100a13	127.779	-1.08384	0.432674	-2.50499	0.0122454	0.23185
Zfp593	24.7429	-1.08286	0.547575	-1.97755	0.0479793	0.396715
Fam184b	31.5699	-1.08284	0.714639	-1.51523	0.129715	0.5764
9030624G23Rik	9.75866	-1.07951	0.776185	-1.39079	0.16429	0.617241
Dnah2	21.7438	-1.07796	0.82945	-1.29961	0.193734	0.64887
Zcchc18	26.5149	-1.07787	0.579059	-1.86141	0.062686	0.439135
Tsc22d3	416.599	-1.07743	0.460601	-2.33919	0.0193258	0.277719
Actg-ps1	9.18046	-1.07725	0.916728	-1.1751	0.239955	0.694621
Gm30671	9.60786	-1.07716	0.921349	-1.16911	0.242358	0.697403
Purg	60.5271	-1.07672	0.643607	-1.67294	0.0943393	0.5154
Cmss1	89.5179	-1.0765	0.497644	-2.1632	0.0305254	0.329872
2900026A02Rik	136.281	-1.07477	0.386118	-2.78352	0.00537726	0.1568
Snap47	36.3396	-1.07446	0.56782	-1.89226	0.0584564	0.428909
Gm42417	36.8108	-1.07442	0.638322	-1.68319	0.0923378	0.51061
Tubb4a	8.09663	-1.07241	0.959201	-1.11802	0.263558	0.717796
Dgcr14	105.359	-1.07213	0.420681	-2.54856	0.0108168	0.216897
Gnl1	34.9898	-1.07113	0.784373	-1.36559	0.172069	0.627081
Ccdc58	200.907	-1.07022	0.298126	-3.58982	0.000330907	0.0402142
Hbb-y	16.9152	-1.07001	0.954465	-1.12106	0.262264	0.717364
Plac8	1137.72	-1.06971	0.326029	-3.28103	0.00103428	0.0750666
Limch1	117.947	-1.06928	0.255857	-4.17921	2.92529e-05	0.00935913
Cisd3	19.2834	-1.06903	0.74817	-1.42886	0.153044	0.604635
Rps27rt	3657.21	-1.06821	0.393368	-2.71556	0.00661647	0.171768
Slit1	12.6175	-1.06613	1.29413	-0.82382	0.410042	0.806594
Snrpd2	327.013	-1.06567	0.449365	-2.3715	0.0177161	0.271094
Gm14853	12.5819	-1.06549	0.782953	-1.36086	0.173556	0.629589
Sema3f	9.24699	-1.06546	0.912262	-1.16793	0.242835	0.697842
Gm10243	191.569	-1.06407	0.422965	-2.51574	0.0118782	0.227973
Rpl35a-ps2	191.569	-1.06407	0.422965	-2.51574	0.0118782	0.227973
Rpl35a-ps3	191.569	-1.06407	0.422965	-2.51574	0.0118782	0.227973
Rpl35a-ps4	191.569	-1.06407	0.422965	-2.51574	0.0118782	0.227973
Rpl35a-ps6	191.569	-1.06407	0.422965	-2.51574	0.0118782	0.227973
Nedd8	154.277	-1.06346	0.418251	-2.54263	0.011002	0.218328
Rpl30-ps8	37.7475	-1.0633	0.655974	-1.62095	0.105028	0.533557
Gm5617	170.015	-1.06296	0.51049	-2.08223	0.0373212	0.356825
Rps15a-ps4	21.6549	-1.06081	0.50238	-2.11157	0.0347234	0.348331
Tbx2	6.91372	-1.06024	1.21877	-0.869925	0.384341	0.795693
Ramp1	212.051	-1.06022	0.459547	-2.30709	0.0210499	0.287872
Anp32-ps	7.46906	-1.05981	0.97466	-1.08736	0.276878	0.729295
Sap30	198.239	-1.05898	0.331672	-3.19286	0.0014087	0.0865178
Nup210l	38.646	-1.05839	0.455985	-2.32111	0.0202811	0.281797
Gm9673	8.6094	-1.05832	1.08206	-0.978059	0.328045	0.76034
Iqck	9.08081	-1.0582	0.985592	-1.07367	0.282972	0.73272
Pop7	82.9173	-1.05781	0.415617	-2.54515	0.0109231	0.21725
Hilpda	29.0794	-1.05648	0.70348	-1.5018	0.13315	0.58273
Cbx7	44.4203	-1.05646	0.639368	-1.65235	0.0984625	0.52382
Igkv4-54	8.06284	-1.05586	0.976492	-1.08128	0.279574	0.730466
Tmem203	37.7552	-1.05528	0.641668	-1.64459	0.100054	0.526232
Moap1	68.0918	-1.0549	0.718484	-1.46823	0.142041	0.594007
Erdr1	770.62	-1.05336	0.352998	-2.98405	0.00284461	0.118289
Gm13574	8.45841	-1.05301	0.833195	-1.26382	0.206293	0.660897
Gm12481	233.015	-1.05285	0.919128	-1.14548	0.252009	0.708145
Aldh4a1	59.7226	-1.05233	0.43015	-2.44643	0.0144277	0.248827
Gm12394	13.5618	-1.0517	1.07431	-0.978961	0.327599	0.760179
Catsperg1	22.6378	-1.05018	0.765288	-1.37227	0.16998	0.624507
Gm11518	1520.64	-1.05016	0.349741	-3.00267	0.00267623	0.115813
Tcf7	40.5667	-1.05	0.772778	-1.35873	0.174232	0.629994
Atp5h	3373.96	-1.0466	0.367507	-2.84783	0.00440181	0.145271
Hes6	131.854	-1.04636	0.381773	-2.74079	0.0061291	0.165951
Capn10	55.3857	-1.04606	0.467267	-2.23868	0.0251769	0.306022
Psmg4	59.4132	-1.04601	0.48406	-2.1609	0.0307031	0.330813
Mrpl33	2170.3	-1.04483	0.320904	-3.2559	0.00113033	0.0784076
Ndufa2	545.542	-1.04449	0.359138	-2.90833	0.00363366	0.134035
U2af1	679.738	-1.04269	0.385559	-2.70436	0.00684367	0.174169
Fcor	11.2004	-1.03892	0.8794	-1.18139	0.237447	0.691672
Gm10012	863.806	-1.03593	0.449249	-2.30591	0.0211155	0.287895
Ppargc1b	44.6988	-1.03459	0.93848	-1.10241	0.270283	0.723082
Commd4	391.267	-1.034	0.295315	-3.50136	0.000462897	0.0485225
Tsacc	8.22178	-1.03181	1.09237	-0.944555	0.344886	0.769429
Tmem192	81.3909	-1.03138	0.510275	-2.02122	0.0432572	0.380338
Poll	20.7662	-1.0296	0.556136	-1.85134	0.06412	0.442482
Stard3nl	137.37	-1.02932	0.465921	-2.2092	0.0271604	0.317994
Gm7890	13.5007	-1.02876	0.937585	-1.09725	0.272534	0.726726
Gm2000	2248.24	-1.02848	0.315463	-3.26022	0.00111324	0.0775656
Tmem147	163.413	-1.02791	0.314515	-3.26823	0.00108223	0.0764236
Gm10774	60.3881	-1.02751	0.408174	-2.51734	0.0118245	0.227973
Rps3	11292.6	-1.02546	0.341783	-3.00031	0.00269703	0.116158
Cebpb	39.1894	-1.02531	0.611502	-1.6767	0.0936007	0.513608
Kifc2	9.99839	-1.02451	1.12584	-0.909997	0.362824	0.783845
Gm6105	6.89255	-1.02376	1.00888	-1.01475	0.310224	0.749393
Gm11273	35.7334	-1.02111	0.502468	-2.0322	0.0421338	0.375487
Gal3st1	6.97356	-1.01996	1.17724	-0.866397	0.386273	0.796575
BC031181	553.146	-1.01952	0.454824	-2.24156	0.0249897	0.305349
Kdm8	67.2045	-1.01884	0.569012	-1.79055	0.0733661	0.464788
C2cd4a	18.9651	-1.01841	1.00075	-1.01765	0.308845	0.748035
Hoxb4	13.1241	-1.01773	0.692176	-1.47034	0.14147	0.592844
Sem1	844.62	-1.01757	0.35176	-2.89279	0.00381839	0.138518
Dnph1	41.6081	-1.01753	0.457591	-2.22367	0.026171	0.312002
Uqcr10	1192.59	-1.01731	0.402165	-2.52959	0.0114197	0.221842
Rplp0	7659.26	-1.01562	0.333408	-3.04618	0.00231773	0.110404
Ighv1-7	6.93848	-1.01533	1.18295	-0.858303	0.390725	0.7988
Tmem97	178.681	-1.0148	0.427285	-2.375	0.0175487	0.269717
Gm15421	967.03	-1.01392	0.460995	-2.19941	0.0278485	0.321693
Rnf128	22.63	-1.01274	0.773392	-1.30948	0.190371	0.64687
Gm5147	26.8176	-1.01074	0.718191	-1.40734	0.159326	0.611835
Prag1	30.1015	-1.01074	0.698111	-1.44782	0.147668	0.600286
Als2cr12	9.79529	-1.01001	0.84226	-1.19917	0.230462	0.684227
Gm37246	10.5125	-1.00894	1.00583	-1.0031	0.315815	0.75177
D8Ertd738e	493.379	-1.00885	0.244182	-4.13157	3.60296e-05	0.0106759
Gm26712	20.6288	-1.00852	0.673195	-1.49812	0.134103	0.583495
Hspe1-ps5	15.7558	-1.00847	0.628933	-1.60346	0.108834	0.539079
Gm21887	18.3713	-1.00822	0.536946	-1.8777	0.0604223	0.432925
Gm9645	10.4562	-1.00663	0.796902	-1.26317	0.206527	0.66102
Sugct	12.3847	-1.0065	0.995802	-1.01074	0.312142	0.749919
Crtam	18.4756	-1.00565	0.66478	-1.51275	0.130342	0.577984
Igll1	1280.84	-1.00557	0.352642	-2.85154	0.0043508	0.144507
Pfn4	17.4227	-1.00546	0.775368	-1.29676	0.194715	0.649891
Tmem150b	26.7689	-1.00524	0.877472	-1.14561	0.251955	0.708145
Rps15a-ps7	2816.39	-1.00391	0.335802	-2.98959	0.00279352	0.11741
Trip6	39.0551	-1.00327	0.710107	-1.41284	0.157703	0.609344
Gm7329	25.7783	-1.0004	0.495196	-2.02022	0.0433611	0.381038
Gm8523	11.8902	-1.00016	1.30007	-0.769317	0.441705	0.824759
Hbb-bt	202807	-0.998751	0.644422	-1.54984	0.12118	0.563337
Mpv17l2	133.218	-0.998546	0.403955	-2.47192	0.0134388	0.241152
Gm15516	204.318	-0.998223	1.17197	-0.851747	0.394354	0.800944
Fau	832.144	-0.998093	0.413025	-2.41654	0.0156687	0.258024
Fbxw10	31.4762	-0.997592	0.532312	-1.87407	0.0609201	0.434068
Gm5436	52.474	-0.99746	0.481262	-2.07259	0.0382103	0.360423
Rps11	4143.21	-0.996971	0.345213	-2.88799	0.00387715	0.139409
Ift81	45.594	-0.996622	0.580931	-1.71556	0.0862425	0.493521
Pfdn5	707.461	-0.996288	0.32734	-3.04358	0.00233779	0.110404
Pard6g	55.8845	-0.996106	0.405629	-2.45571	0.0140608	0.246237
Gm15432	26.4399	-0.995661	0.858041	-1.16039	0.245891	0.701522
Bod1	138.937	-0.993958	0.382049	-2.60165	0.00927754	0.203134
Dlg3	40.7683	-0.993357	0.589991	-1.68368	0.0922433	0.510352
Dusp2	261.394	-0.993131	0.333101	-2.98147	0.00286871	0.118645
Notch4	11.9867	-0.992821	0.95389	-1.04081	0.297962	0.739986
Gm15645	305.628	-0.991742	0.30936	-3.20579	0.00134693	0.0841269
Cgn	32.9291	-0.990965	0.684454	-1.44782	0.147667	0.600286
Rab26	9.30503	-0.990955	0.986342	-1.00468	0.315052	0.751076
Cbr3	10.699	-0.990789	1.11817	-0.886084	0.375572	0.79161
Igkv4-61	12.0889	-0.989536	1.1726	-0.843885	0.398734	0.802638
Snrpe	891.567	-0.98908	0.354159	-2.79276	0.0052261	0.15576
Thap7	56.1622	-0.988693	0.488553	-2.02372	0.0429993	0.37971
Arpc5l	1190.26	-0.98863	0.270057	-3.66083	0.000251404	0.033686
Aipl1	7.99856	-0.988292	1.04297	-0.947578	0.343344	0.767482
Gemin6	231.592	-0.986589	0.307487	-3.20855	0.00133405	0.0839519
Samd8	33.1995	-0.985461	0.822369	-1.19832	0.230793	0.684227
Gm6218	14.7409	-0.985294	0.680868	-1.44711	0.147865	0.600411
Map2	19.142	-0.985236	0.725323	-1.35834	0.174356	0.629994
Pde9a	9.20949	-0.984584	1.01079	-0.974079	0.330017	0.762181
Rpl18	6412.84	-0.983963	0.294218	-3.34434	0.000824793	0.0653049
Gm6565	89.445	-0.982913	0.361966	-2.71549	0.00661784	0.171768
Gm13772	280.567	-0.982874	0.274814	-3.5765	0.00034822	0.0410455
Bcl6b	25.2164	-0.982713	0.645346	-1.52277	0.127816	0.573991
Rpl29	1864.81	-0.982351	0.378752	-2.59366	0.00949616	0.204718
Gm3883	26.3958	-0.980878	0.981418	-0.999449	0.317577	0.75229
Ndufb7	424.966	-0.979679	0.420983	-2.32712	0.0199588	0.28138
Hist1h2bl	11060	-0.979261	0.737871	-1.32715	0.184461	0.640189
Cpn1	10.9682	-0.978257	0.846076	-1.15623	0.247587	0.702829
Lsm4	93.4982	-0.977576	0.410302	-2.38257	0.0171921	0.268542
Cuedc2	142.993	-0.977458	0.567086	-1.72365	0.0847708	0.491553
Chpf2	82.4034	-0.977016	0.4929	-1.98218	0.0474592	0.395334
Tesc	66.8123	-0.976596	0.497202	-1.96418	0.0495089	0.401554
Rp31-ps19	12.4025	-0.975621	0.657551	-1.48372	0.137883	0.587835
Rpl32	8112.52	-0.975257	0.287882	-3.3877	0.000704821	0.0607114
Cst3	1792.04	-0.974534	0.282356	-3.45144	0.00055761	0.0530448
Gm5917	7.28101	-0.974179	1.45807	-0.668131	0.50405	0.854175
Atox1	320.856	-0.9736	0.317975	-3.06187	0.00219956	0.107305
Gm10193	103.126	-0.97269	0.485305	-2.00429	0.0450393	0.385254
Vpreb3	1461.62	-0.97221	0.375255	-2.5908	0.00957537	0.204921
Gm17119	10.6191	-0.972098	0.948514	-1.02486	0.305427	0.74518
Atp5e	1379.5	-0.970078	0.379067	-2.55912	0.0104938	0.215294
Rpl18-ps2	10.3912	-0.968347	0.97833	-0.989796	0.322274	0.755046
Gm9985	11.8181	-0.967627	0.674032	-1.43558	0.151122	0.603755
Fkbp5	308.374	-0.967124	0.36239	-2.66874	0.00761372	0.182787
Gm20687	19.2967	-0.967071	1.2071	-0.801151	0.423044	0.81485
Slc22a21	18.556	-0.966819	0.83432	-1.15881	0.246533	0.702071
1110038F14Rik	78.3731	-0.966802	0.441192	-2.19134	0.0284271	0.323126
Mtx1	166.714	-0.965547	0.471743	-2.04677	0.040681	0.370867
Rack1	7181.59	-0.965187	0.330692	-2.91869	0.00351511	0.131206
Lpar2	21.0711	-0.964334	0.555608	-1.73564	0.0826277	0.487059
Pex19	198.206	-0.963873	0.324991	-2.96584	0.00301854	0.123234
Metrn	97.2058	-0.962831	0.472972	-2.0357	0.0417804	0.374924
AI182371	11.7433	-0.962739	0.846361	-1.1375	0.255327	0.711557
Gm8172	9.41367	-0.96217	0.803737	-1.19712	0.23126	0.684445
Rps12	1770.91	-0.961856	0.332486	-2.89292	0.00381681	0.138518
Sap30bp	241.116	-0.961658	0.284843	-3.3761	0.000735211	0.0616359
Gm7336	388.201	-0.960211	0.563763	-1.70322	0.0885277	0.499585
Rplp2	5011.95	-0.959541	0.426299	-2.25087	0.0243941	0.301598
Slc50a1	113.382	-0.958965	0.468947	-2.04493	0.0408617	0.371022
Coq8a	36.9915	-0.958656	0.542245	-1.76794	0.077071	0.473821
Tmem258	468.575	-0.958502	0.291881	-3.28388	0.00102389	0.0746582
Rpl39-ps	8633.43	-0.957647	0.341399	-2.80507	0.00503063	0.152565
Pxdc1	22.8931	-0.957559	0.634094	-1.51012	0.131012	0.579486
Rps5	10673.3	-0.957297	0.341225	-2.80547	0.00502426	0.152565
Olfr922	6.78574	-0.956755	1.1271	-0.848866	0.395956	0.801368
Ficd	50.3646	-0.955792	0.40727	-2.34682	0.0189342	0.275675
Snrpf	199.959	-0.955648	0.468444	-2.04005	0.0413458	0.373393
Mrps12	52.7958	-0.955563	0.470401	-2.03138	0.0422164	0.375487
Psmb4	1652.42	-0.954064	0.397203	-2.40196	0.0163076	0.262893
H2afj	384.883	-0.953402	0.413102	-2.30791	0.0210042	0.287835
Cox6c	2810.28	-0.953384	0.348649	-2.73451	0.00624739	0.168059
Ahcy	111.606	-0.953169	0.743942	-1.28124	0.200109	0.654383
Nop10	505.439	-0.953093	0.270178	-3.52765	0.000419274	0.0453307
Abca8a	53.3062	-0.952924	0.709922	-1.34229	0.179501	0.63415
Uqcc2	118.8	-0.951654	0.307841	-3.09139	0.00199225	0.101648
Aatk	30.2941	-0.951044	0.523934	-1.8152	0.0694937	0.454202
Msh5	88.5365	-0.950547	0.384166	-2.47431	0.0133494	0.240827
Bcl11b	12.6009	-0.950487	0.793591	-1.1977	0.231032	0.684445
Pfdn6	363.484	-0.949143	0.40401	-2.34931	0.0188085	0.275654
Aifm2	37.0626	-0.948483	0.780306	-1.21553	0.224165	0.679868
Zfp575	10.8455	-0.947662	0.694282	-1.36495	0.172268	0.627081
Gm10076	7457.05	-0.947428	0.464872	-2.03804	0.0415457	0.374116
Ndufb10	258.974	-0.947355	0.332991	-2.84499	0.00444135	0.145271
Fmc1	326.8	-0.947269	0.401037	-2.36205	0.0181743	0.272911
Gm18988	19.1253	-0.946746	0.887534	-1.06671	0.286101	0.735606
Arfrp1	208.278	-0.94575	0.434876	-2.17476	0.0296483	0.325996
Dntt	579.367	-0.944986	0.231787	-4.07695	4.56303e-05	0.0113547
Psmb3	700.572	-0.944742	0.31991	-2.95315	0.00314552	0.125611
Hist1h2aa	20.967	-0.9445	0.605889	-1.55887	0.119028	0.559287
Cox6b2	100.113	-0.94321	0.496567	-1.89946	0.0575037	0.426638
Bean1	14.8237	-0.942704	0.751591	-1.25428	0.209741	0.665879
Rpl22l1	2148.34	-0.942513	0.459419	-2.05153	0.040215	0.367824
Prm1	12.9327	-0.942069	1.19396	-0.789026	0.430097	0.819076
Gm18255	15.5295	-0.939901	1.2048	-0.780129	0.435315	0.821725
C77080	31.1333	-0.939667	0.900195	-1.04385	0.296556	0.739986
Serinc4	29.1773	-0.939643	0.926147	-1.01457	0.31031	0.749458
Rps15a	6930.96	-0.939622	0.304597	-3.0848	0.00203686	0.101694
Trim9	16.1824	-0.93919	0.781991	-1.20103	0.229741	0.684226
Gm5453	12.9801	-0.938722	0.913733	-1.02735	0.304256	0.744239
Rangrf	134.941	-0.938602	0.442827	-2.11956	0.0340428	0.345877
Tarbp2	75.5105	-0.938294	0.449165	-2.08898	0.0367098	0.356101
Gm10095	6.71829	-0.938288	1.80852	-0.518815	0.60389	0.890726
Vmac	36.0865	-0.937335	0.681884	-1.37463	0.169248	0.623865
Gm13331	45.3937	-0.937038	0.884824	-1.05901	0.289595	0.73701
Gm9761	2184.05	-0.936973	0.422684	-2.21672	0.026642	0.313593
Rpl36	2802.18	-0.936741	0.319873	-2.92847	0.00340631	0.128709
Gm43802	19.4547	-0.936402	3.02989	-0.309055	0.75728	0.937002
Csad	35.64	-0.936274	0.429071	-2.18209	0.0291025	0.324179
Gm7857	8.38399	-0.93558	0.803886	-1.16382	0.244496	0.699984
Gmfg	2336.94	-0.933978	0.223419	-4.18039	2.91004e-05	0.00935913
Phldb1	10.8363	-0.933	0.849016	-1.09892	0.271803	0.725716
Gm7589	14.4186	-0.932852	0.636613	-1.46534	0.142829	0.59525
Ighv1-76	7.8528	-0.932091	0.969884	-0.961034	0.336535	0.764137
Gm2446	86.2308	-0.931075	2.20162	-0.422904	0.672365	0.911665
Rps12-ps19	6.56971	-0.92973	0.977428	-0.9512	0.341503	0.766436
Polr2j	351.322	-0.929558	0.299883	-3.09974	0.00193693	0.100547
Pet117	23.2628	-0.929512	2.21414	-0.419807	0.674626	0.912348
Zfp94	25.1858	-0.928693	0.639081	-1.45317	0.146176	0.598799
Taf1a	101.644	-0.92857	0.376393	-2.46702	0.0136243	0.241615
Ninj1	119.559	-0.928015	0.510595	-1.81752	0.0691381	0.454075
Hist1h2ab	3290.14	-0.927843	0.484296	-1.91586	0.0553827	0.421269
Tsta3	108.87	-0.927425	0.486791	-1.90518	0.0567565	0.424712
Gm2274	35.6811	-0.926993	0.966207	-0.959415	0.33735	0.764235
Gm15186	18.0283	-0.925515	0.83211	-1.11225	0.26603	0.719752
Lpar4	10.7228	-0.925263	0.685502	-1.34976	0.177093	0.632312
Igkv13-85	7.9917	-0.92488	1.13877	-0.812176	0.416691	0.811308
Cox8a	1954.06	-0.92486	0.32785	-2.82098	0.00478768	0.150453
H3f3a-ps1	8.52748	-0.924414	0.989877	-0.933868	0.350372	0.773006
Gm12013	1003.63	-0.924297	0.338566	-2.73003	0.00633277	0.168686
Pcnx4	63.211	-0.922848	0.487971	-1.89119	0.0585986	0.428909
Mfge8	34.0578	-0.92274	0.75026	-1.22989	0.218737	0.674896
Tssc4	166.061	-0.921933	0.604493	-1.52513	0.127226	0.573195
Gm8730	2028.71	-0.921297	0.309144	-2.98016	0.00288101	0.118645
Tmprss3	104.638	-0.920228	0.546306	-1.68446	0.0920936	0.509799
Ldhc	68.2287	-0.920222	0.400758	-2.29621	0.021664	0.291185
Gm7664	12.6236	-0.920042	1.15369	-0.797477	0.425174	0.816142
Hist1h4f	180.424	-0.919837	0.883274	-1.04139	0.297692	0.739986
Zfp629	199.36	-0.91982	0.319336	-2.88041	0.00397155	0.139616
Syngr1	39.6439	-0.919428	0.622382	-1.47727	0.139602	0.590542
2810025M15Rik	79.4204	-0.918814	0.530043	-1.73347	0.0830121	0.487059
Gspt2	61.8195	-0.918216	0.386235	-2.37735	0.0174376	0.269065
Cox7c	2939.22	-0.917672	0.439643	-2.08731	0.0368599	0.356101
Nhp2	665.287	-0.917656	0.324876	-2.82464	0.00473342	0.149307
Cd320	69.7419	-0.917032	0.395968	-2.31593	0.0205624	0.284767
S1pr5	18.4375	-0.916489	0.96368	-0.95103	0.341589	0.766436
Ctrc	7.12872	-0.916186	0.846198	-1.08271	0.278938	0.730035
Usp50	47.3913	-0.915667	0.512399	-1.78702	0.0739345	0.464788
Rapgef4	31.6634	-0.914833	0.612222	-1.49428	0.135102	0.585241
Scamp5	23.4143	-0.914042	0.816416	-1.11958	0.262893	0.717479
Gm6426	7.74768	-0.913838	0.816449	-1.11928	0.263019	0.717479
Tcta	83.8467	-0.913534	0.374943	-2.43646	0.0148319	0.252464
Gm12248	15.4201	-0.913504	0.596047	-1.5326	0.125374	0.571178
Epcam	11.4901	-0.913205	1.09703	-0.832437	0.405162	0.805323
Nme1	654.369	-0.9132	0.254853	-3.58324	0.000339358	0.0405658
Rasl10a	23.0179	-0.911747	0.634122	-1.43781	0.150488	0.60276
Pam16	187.597	-0.911441	0.452136	-2.01586	0.0438149	0.382028
Apba3	39.4718	-0.910807	0.491289	-1.85392	0.0637513	0.441829
Gm20721	608.201	-0.910745	1.02413	-0.889287	0.373849	0.790615
Hist1h4n	1525.76	-0.910445	1.0412	-0.874424	0.381888	0.794933
Ndufs6	589.948	-0.909516	0.387107	-2.34952	0.0187976	0.275654
Mpnd	92.9773	-0.909493	0.568601	-1.59953	0.109703	0.541384
Dgkz	271.101	-0.90945	0.328995	-2.76433	0.005704	0.161703
Gm4525	8.76531	-0.908899	0.711871	-1.27677	0.201682	0.656358
Gm10131	1158.44	-0.908332	0.284563	-3.19202	0.00141281	0.0865178
Dynlt1f	529.706	-0.907948	0.380327	-2.38728	0.0169735	0.26772
Ift122	55.1422	-0.90766	0.530153	-1.71207	0.0868835	0.495367
Rps16	4613.76	-0.907007	0.316689	-2.86403	0.00418291	0.142395
Med27	163.202	-0.906845	0.380637	-2.38244	0.0171984	0.268542
Rpa3	581.994	-0.906083	0.382318	-2.36997	0.0177894	0.271094
Gtf3c5	207.687	-0.904603	0.354979	-2.54833	0.010824	0.216897
Herpud1	631.872	-0.904243	0.258269	-3.50116	0.00046323	0.0485225
Rps15	3045.25	-0.904154	0.33872	-2.66932	0.00760044	0.182787
Gm11808	1497.18	-0.90371	0.366264	-2.46737	0.0136108	0.241615
Mrpl11	233.675	-0.903041	0.359449	-2.51229	0.011995	0.229324
Mrpl23	41.268	-0.902563	0.486292	-1.85601	0.0634517	0.440928
H3f3c	6249.29	-0.902082	0.410553	-2.19724	0.0280034	0.321693
Cyp2j9	17.4837	-0.901811	0.919042	-0.981252	0.326469	0.758904
Atat1	88.5941	-0.901262	0.360693	-2.4987	0.0124651	0.23431
Cisd1	426.688	-0.900901	0.299658	-3.00643	0.00264336	0.115754
Podn	18.3631	-0.899839	0.921017	-0.977005	0.328567	0.760848
Banf1	344.235	-0.899392	0.310037	-2.90092	0.00372067	0.135965
Celf3	14.5577	-0.898581	0.608899	-1.47575	0.140012	0.590584
Fam173a	176.771	-0.8984	0.39959	-2.2483	0.0245568	0.302288
Dynlt1a	345.735	-0.89838	0.451205	-1.99107	0.0464734	0.390306
Zfp296	40.0034	-0.897854	0.448957	-1.99986	0.0455149	0.386741
Pym1	39.6788	-0.897786	0.58986	-1.52203	0.128001	0.573991
Itgae	52.9949	-0.896365	0.664297	-1.34934	0.177226	0.632312
Gm8925	7.12013	-0.896333	0.859527	-1.04282	0.297031	0.739986
Tsr2	62.2086	-0.896135	0.381114	-2.35136	0.0187051	0.275654
Zfp41	114.969	-0.896049	0.412843	-2.17043	0.029974	0.327471
Ighv11-2	6.76931	-0.894802	1.20589	-0.742024	0.458073	0.83176
Atp5l	1445.62	-0.894598	0.304004	-2.94272	0.00325345	0.127415
Tmem242	266.272	-0.894496	0.233953	-3.82339	0.000131627	0.022928
Mrto4	301.666	-0.894307	0.435549	-2.05329	0.0400446	0.367337
Ighv1-66	17.3718	-0.894306	0.800375	-1.11736	0.263841	0.717971
St18	8.93462	-0.894215	1.03456	-0.864345	0.387398	0.796896
Camkk1	27.7236	-0.893775	0.860125	-1.03912	0.298748	0.740281
Casp12	20.0443	-0.892341	0.791328	-1.12765	0.259468	0.714704
Il33	30.1649	-0.892075	0.522908	-1.70599	0.0880101	0.498243
Rps12l1	4375.19	-0.892006	0.359568	-2.48077	0.0131099	0.238426
Nipsnap1	49.0766	-0.891788	0.684266	-1.30328	0.192481	0.64845
Clec2g	22.1566	-0.891426	0.657242	-1.35631	0.175	0.630909
Slc35g1	216.084	-0.891053	0.286123	-3.11423	0.00184426	0.0995674
Syndig1l	6.79629	-0.890795	1.08058	-0.824366	0.409732	0.806432
Nudc	434.907	-0.890629	0.340168	-2.6182	0.00883939	0.198248
Zfp579	36.2059	-0.890591	0.606108	-1.46936	0.141735	0.593636
Mrps24	366.57	-0.890048	0.294327	-3.02402	0.00249444	0.113678
Tmc4-ps	12.0407	-0.889916	0.904665	-0.983697	0.325265	0.75744
Ndufb11	1338.82	-0.88958	0.285106	-3.12017	0.00180746	0.0992038
Cox6b1	1615.36	-0.888679	0.326793	-2.71939	0.00654019	0.1706
Rps24-ps3	13.4671	-0.888213	0.67271	-1.32035	0.186718	0.64277
Mcts1	214.795	-0.886626	0.296544	-2.98986	0.00279108	0.11741
Fgf13	69.7943	-0.886215	0.515077	-1.72055	0.0853332	0.492189
Cep131	21.0053	-0.886155	0.622563	-1.4234	0.154621	0.605089
Ager	7.09259	-0.886099	1.17296	-0.75544	0.449985	0.828318
Map10	24.8335	-0.886046	0.715289	-1.23872	0.215448	0.671406
Apod	15.0213	-0.885787	0.984075	-0.900122	0.368055	0.784828
Alg1	18.4228	-0.885558	0.5051	-1.75323	0.0795619	0.479582
Jrk	31.8787	-0.885524	0.72232	-1.22594	0.22022	0.675481
Gm13092	269.083	-0.885504	0.377252	-2.34725	0.0189128	0.275675
Ttll11	28.6476	-0.885102	0.620556	-1.4263	0.153781	0.604716
Mamdc4	21.0756	-0.884692	0.843106	-1.04933	0.294028	0.739297
Scml4	91.092	-0.884321	0.405719	-2.17964	0.0292842	0.324179
Tmem14a	9.8572	-0.884056	1.06431	-0.830639	0.406178	0.805542
Mrpl27	232.37	-0.883174	0.293067	-3.01355	0.00258208	0.114655
Rtl8a	16.1256	-0.883124	0.621438	-1.4211	0.155289	0.606619
Trim17	67.626	-0.882471	0.601441	-1.46726	0.142305	0.594276
Cdkn1c	29.7835	-0.882362	0.616423	-1.43142	0.152309	0.604227
Gm8451	53.4396	-0.882276	0.363947	-2.42419	0.0153425	0.25615
Gm20430	679.981	-0.881437	0.278319	-3.167	0.0015402	0.0900958
Ly6g6f	39.9939	-0.881409	0.634333	-1.38951	0.164679	0.61762
Pcdhgb7	12.3811	-0.88078	0.854963	-1.0302	0.302918	0.742959
Ttc8	35.0082	-0.880699	0.554492	-1.5883	0.112219	0.547736
Sec61b	1110.42	-0.880315	0.40059	-2.19754	0.0279817	0.321693
A130051J06Rik	14.8714	-0.879067	0.674028	-1.3042	0.192166	0.648146
Itpa	274.576	-0.877142	0.292181	-3.00206	0.00268164	0.115813
B9d2	98.8751	-0.877013	0.431636	-2.03184	0.0421702	0.375487
Nme2	664.945	-0.876898	0.327373	-2.67859	0.00739327	0.180536
Mdk	11.673	-0.876693	0.984571	-0.890431	0.373235	0.789956
Phf11c	65.3621	-0.8763	0.723264	-1.21159	0.225669	0.682055
Snu13	1441.09	-0.876274	0.25392	-3.45098	0.000558553	0.0530448
Gm6472	7557.61	-0.875885	0.251862	-3.47764	0.000505853	0.0511629
Ccdc180	22.9229	-0.874986	0.559293	-1.56445	0.117712	0.558526
Tsku	9.99228	-0.874732	0.858875	-1.01846	0.308458	0.747756
Pcdhb14	17.4299	-0.874613	0.810658	-1.07889	0.280635	0.731315
Ccdc78	25.2773	-0.874543	0.523541	-1.67044	0.0948324	0.515863
Ccdc124	83.4134	-0.874395	0.517698	-1.68901	0.0912181	0.507509
Rpl41	14894	-0.874334	0.369604	-2.3656	0.018001	0.272133
Svbp	269.981	-0.873949	0.486719	-1.79559	0.0725592	0.462402
Gm32899	22.2386	-0.873374	0.959103	-0.910615	0.362498	0.783738
Gm13680	8.85845	-0.873342	0.77157	-1.1319	0.257676	0.713351
Pxdn	25.53	-0.873105	0.798869	-1.09293	0.274426	0.728008
Cbln1	11.1745	-0.872804	0.877143	-0.995053	0.319711	0.753352
Kcnj15	7.41912	-0.871664	0.923855	-0.943508	0.345421	0.769747
Gm5050	13.7929	-0.870912	0.861472	-1.01096	0.312037	0.749919
Gm15148	1223.95	-0.870476	0.322163	-2.70197	0.00689298	0.174809
Polr2e	139.605	-0.870165	0.270056	-3.22217	0.00127223	0.0820385
Adat2	64.1781	-0.870076	0.680341	-1.27888	0.200938	0.655454
Gm12103	12.904	-0.869784	0.709911	-1.2252	0.220499	0.675586
Uqcr11	585.55	-0.869441	0.382444	-2.27338	0.0230032	0.295349
Gm10499	79.3597	-0.86899	0.404649	-2.14751	0.0317524	0.336795
Gm15428	190.505	-0.868975	1.15751	-0.750725	0.452818	0.82936
Pgls	861.555	-0.868798	0.343044	-2.53262	0.0113214	0.221276
Pmvk	131.401	-0.868672	0.381888	-2.27467	0.0229255	0.295179
Naxe	104.386	-0.868399	0.250325	-3.46909	0.000522233	0.0518168
Mrpl55	101.342	-0.867991	0.386089	-2.24817	0.0245656	0.302288
Etfb	686.218	-0.86791	0.387101	-2.24208	0.0249565	0.305182
Rpl19-ps11	457.564	-0.867173	0.396664	-2.18617	0.0288035	0.324179
Gm5857	11.13	-0.866385	0.742715	-1.16651	0.243408	0.698757
Ndufa7	514.89	-0.866326	0.311331	-2.78265	0.00539164	0.156806
Bahd1	89.4635	-0.866101	0.32631	-2.65423	0.00794908	0.186765
Igkv5-43	19.3667	-0.864821	0.96037	-0.900508	0.36785	0.784828
Rpl9	6001.4	-0.864707	0.315016	-2.74496	0.00605177	0.165751
Gm15460	6.68183	-0.864432	1.34797	-0.641283	0.521339	0.861441
Polr3h	84.1307	-0.863596	0.39354	-2.19443	0.0282046	0.322042
Use1	375.732	-0.863515	0.328489	-2.62875	0.00856993	0.194429
Dctpp1	192.103	-0.860942	0.254604	-3.38149	0.000720936	0.0612186
Plekha8	264.979	-0.860169	0.358489	-2.39943	0.0164207	0.263849
Zfp939	13.9178	-0.860154	0.632617	-1.35967	0.173933	0.629589
Acat3	57.4373	-0.860149	0.466129	-1.8453	0.0649936	0.444161
Rpl24	4672.14	-0.859879	0.363418	-2.36609	0.0179771	0.272133
Gm12978	38.8464	-0.859855	0.54047	-1.59094	0.111624	0.546062
Hist1h3i	1316.81	-0.859639	0.488087	-1.76124	0.0781973	0.477819
Mvb12a	91.6841	-0.859348	0.439743	-1.95421	0.0506769	0.405752
Erfe	509.659	-0.859195	1.03751	-0.828132	0.407596	0.80567
G6pd2	10.7891	-0.85889	1.14633	-0.749251	0.453706	0.829472
Ap1s1	81.47	-0.858656	0.442919	-1.93863	0.0525463	0.412296
Cks1b	1115.08	-0.858291	0.300509	-2.85612	0.00428851	0.14335
Rpl36a-ps2	1918.64	-0.857446	0.291514	-2.94136	0.00326777	0.127415
Aldh7a1	44.5964	-0.857197	0.666071	-1.28694	0.198114	0.652167
Gm28927	6.56335	-0.857152	0.98343	-0.871594	0.38343	0.79499
Gm12355	48.4686	-0.856468	0.452237	-1.89385	0.0582455	0.428338
Zfp82	24.4168	-0.856312	0.60121	-1.42431	0.154355	0.604716
Tufm	308.326	-0.855939	0.335402	-2.55198	0.0107113	0.216394
Rpl21-ps8	87.7941	-0.854568	0.645653	-1.32357	0.185645	0.64161
Ppcs	89.9966	-0.854488	0.374291	-2.28295	0.0224332	0.292947
Rps13-ps2	1515.57	-0.854363	0.364379	-2.34471	0.0190418	0.276653
Psma5	1903.82	-0.853918	0.329427	-2.59213	0.00953842	0.204718
Slc11a1	132.249	-0.853732	0.45696	-1.86829	0.0617224	0.435777
Camk2n1	9.25067	-0.853507	0.892218	-0.956612	0.338763	0.765225
Elof1	406.791	-0.853462	0.330383	-2.58325	0.0097875	0.206341
Grik5	31.7297	-0.852905	0.547758	-1.55708	0.11945	0.560834
Pold4	187.696	-0.852202	0.369193	-2.30828	0.0209835	0.287828
Akr1c13	55.8056	-0.851761	0.610073	-1.39616	0.162665	0.614482
Gpn2	65.4268	-0.850392	0.587128	-1.44839	0.147507	0.600286
Tpt1-ps6	14.7259	-0.850269	0.817234	-1.04042	0.298143	0.739986
St3gal3	62.175	-0.849016	0.45167	-1.87973	0.0601454	0.432925
Atg101	68.513	-0.848854	0.638307	-1.32985	0.183567	0.639525
Atxn7l3	244.485	-0.848158	0.385803	-2.19842	0.0279191	0.321693
Gm12657	6.78069	-0.84812	1.01526	-0.835372	0.403508	0.804911
Gm20498	98.5444	-0.847368	0.475714	-1.78125	0.0748708	0.466289
Rps27	13098	-0.846909	0.279475	-3.03035	0.00244269	0.112075
Tsen54	38.1308	-0.846544	0.641548	-1.31953	0.186991	0.642909
Gm21092	83.8576	-0.846467	1.23868	-0.683362	0.494378	0.848425
Pdgfb	20.4439	-0.846402	0.8905	-0.95048	0.341869	0.766436
Mttp	64.991	-0.846351	0.300721	-2.81441	0.00488668	0.151919
Dynlt1b	1154.56	-0.846152	0.33989	-2.48949	0.0127926	0.235664
Gm13413	9.76481	-0.846151	0.781112	-1.08326	0.278691	0.729633
Spata6	134.923	-0.846114	0.384056	-2.2031	0.0275877	0.320605
Mrpl12	557.774	-0.846006	0.356526	-2.37291	0.0176484	0.270984
1810014B01Rik	141.005	-0.845641	0.253105	-3.34107	0.00083455	0.0653049
Npm3	345.972	-0.845437	0.410462	-2.05972	0.0394253	0.365125
Rps16-ps2	4454.56	-0.845307	0.415927	-2.03234	0.042119	0.375487
Rpl10a	3701.35	-0.845054	0.264592	-3.1938	0.00140413	0.0865178
Ighv5-9-1	13.8199	-0.844159	0.667876	-1.26395	0.206249	0.660897
Trappc2	158.833	-0.84317	0.260734	-3.23383	0.00122143	0.0802702
Ak1	9.85796	-0.842275	0.969222	-0.869022	0.384835	0.79574
Sh3glb2	89.8457	-0.84207	0.331304	-2.54168	0.0110321	0.218647
Mtfp1	145.527	-0.841716	0.496114	-1.69662	0.0897691	0.503353
Cox7a2l	2043.66	-0.841316	0.252357	-3.33383	0.000856603	0.0658283
Rhbdd3	35.934	-0.841084	0.548728	-1.53279	0.125328	0.571178
Slc52a2	49.0484	-0.841062	0.466048	-1.80467	0.0711267	0.459816
Gar1	306.322	-0.840973	0.458708	-1.83335	0.0667502	0.449261
Xrcc6	761.298	-0.84084	0.235499	-3.57046	0.000356351	0.0414154
Usp44	18.3481	-0.840476	0.691233	-1.21591	0.22402	0.679654
Hist2h2ab	807.913	-0.839983	0.749244	-1.12111	0.262242	0.717364
Lst1	287.6	-0.838967	0.359502	-2.33369	0.019612	0.278999
Park7	258.476	-0.838703	0.29507	-2.84239	0.00447766	0.145426
Rcc1	475.402	-0.838232	0.360063	-2.32801	0.0199114	0.281217
Ssr4	566.969	-0.837568	0.347798	-2.4082	0.0160314	0.261293
Atraid	110.633	-0.837412	0.344295	-2.43225	0.0150054	0.254313
Gm10330	15.0344	-0.837182	0.687856	-1.21709	0.22357	0.67898
Igkv9-123	7.67828	-0.837099	1.25448	-0.667287	0.504589	0.854175
Gm34727	29.5719	-0.837007	0.794588	-1.05338	0.292165	0.738819
Gm12338	1883.85	-0.836764	0.42108	-1.98718	0.046902	0.392542
Cacna1i	10.5133	-0.834928	1.41108	-0.591693	0.554056	0.875019
Gm9385	1124.79	-0.834414	0.345118	-2.41777	0.0156161	0.257699
Mrps11	169.844	-0.834005	0.427027	-1.95305	0.0508139	0.406433
Mcrip2	19.959	-0.833474	0.802125	-1.03908	0.298766	0.740281
Mgmt	23.1697	-0.833356	0.581229	-1.43378	0.151634	0.604227
Nudt8	21.295	-0.833044	0.591836	-1.40756	0.159262	0.611835
Gm3362	20.4399	-0.83297	0.949551	-0.877225	0.380365	0.794507
Gm16125	10.972	-0.831686	0.76589	-1.08591	0.27752	0.729295
Rpl36a	2594.16	-0.831677	0.299801	-2.7741	0.00553545	0.158125
Rab11b-ps2	51.1699	-0.831201	0.81795	-1.0162	0.309534	0.7488
Fam198b	67.3159	-0.831041	0.462734	-1.79594	0.0725042	0.462402
Dpm3	198.116	-0.830264	0.379072	-2.19026	0.0285056	0.323126
Gm20390	76.2475	-0.830121	1.43871	-0.57699	0.563946	0.878034
Zmat5	69.3476	-0.829116	0.451426	-1.83666	0.0662604	0.4481
Sat2	6.62165	-0.829006	1.01871	-0.813783	0.415769	0.811308
Gm3755	10.1058	-0.828128	0.789929	-1.04836	0.294474	0.739297
Hint2	102.226	-0.827849	0.510952	-1.62021	0.105188	0.533557
Psmd4	814.242	-0.827356	0.326292	-2.53563	0.0112245	0.220533
Iba57	189.949	-0.826332	0.293684	-2.81368	0.00489777	0.151919
Fdx1	180.983	-0.826085	0.427036	-1.93446	0.0530563	0.413607
Ppef2	16.1968	-0.82608	0.643722	-1.28329	0.199392	0.652854
2310039H08Rik	68.349	-0.825502	0.43346	-1.90445	0.0568521	0.425224
Cox7a2	2390.7	-0.82519	0.360106	-2.29152	0.0219334	0.292377
Timm10	225.033	-0.824184	0.269658	-3.0564	0.00224009	0.108521
Dus3l	116.84	-0.823415	0.339797	-2.42325	0.0153821	0.256266
Cadps2	18.8651	-0.823192	1.07087	-0.768716	0.442062	0.824779
Gm45772	8.59178	-0.823141	0.773686	-1.06392	0.287364	0.735606
Tmem161a	148.731	-0.822538	0.409341	-2.00942	0.0444925	0.384706
Dph7	93.6811	-0.82227	0.682926	-1.20404	0.228574	0.683878
Supt4a	1657.12	-0.822216	0.366166	-2.24547	0.0247378	0.303217
Mrps18c	352.083	-0.822078	0.381843	-2.15292	0.0313248	0.333841
Rpl14-ps1	1015.02	-0.821687	0.404635	-2.03069	0.0422866	0.375558
Ms4a14	8.81448	-0.821484	0.912173	-0.900579	0.367812	0.784828
Lancl1	104.567	-0.820852	0.37837	-2.16944	0.030049	0.327471
Gm3835	8.38987	-0.820678	0.81556	-1.00628	0.314283	0.75072
1810032O08Rik	73.8904	-0.820447	0.488885	-1.6782	0.0933078	0.513258
Angptl7	29.1166	-0.820422	0.71163	-1.15288	0.248961	0.704689
Clstn3	12.5114	-0.820192	1.25263	-0.654775	0.512613	0.856673
Thg1l	142.064	-0.819968	0.367602	-2.23059	0.0257085	0.308364
Gm12807	7.53968	-0.819254	0.794213	-1.03153	0.302292	0.742214
Rps17	14003.2	-0.81925	0.300497	-2.72631	0.00640459	0.168891
Gm14212	8.55497	-0.817504	1.04302	-0.783783	0.433167	0.82086
Gpr63	37.7782	-0.817387	0.68637	-1.19088	0.233699	0.686633
Recql4	212.091	-0.817011	0.348148	-2.34673	0.0189387	0.275675
Zan	15.712	-0.816965	0.580058	-1.40842	0.159007	0.611835
1500009L16Rik	25.4352	-0.816797	0.645689	-1.265	0.205871	0.660413
Usmg5	690.517	-0.816246	0.348393	-2.34289	0.019135	0.276989
Fam109a	17.1975	-0.816187	1.0034	-0.813421	0.415977	0.811308
Fabp4	260.294	-0.816186	0.387756	-2.1049	0.0353001	0.350475
Pih1d1	133.373	-0.816092	0.378798	-2.15442	0.0312071	0.333545
Gm36028	17.4899	-0.815406	0.659307	-1.23676	0.216176	0.672257
Gm5616	523.038	-0.814925	0.286724	-2.84219	0.00448049	0.145426
Fam189a1	13.8659	-0.814528	1.01215	-0.804753	0.420962	0.813551
Abhd17a	263.588	-0.81394	0.534179	-1.52372	0.127578	0.573817
Wdr4	91.3193	-0.813853	0.362581	-2.24461	0.0247931	0.303657
Slc2a6	36.6978	-0.812188	0.469409	-1.73024	0.0835879	0.488006
Hist1h2ao	41.8891	-0.811988	1.69126	-0.480107	0.631151	0.899452
Ppp3r1	1199.5	-0.811598	0.299686	-2.70816	0.00676565	0.173309
Maob	31.6226	-0.811195	0.424084	-1.91281	0.0557718	0.421625
AI413582	96.2891	-0.811085	0.471922	-1.71868	0.085672	0.492332
Gm17711	98.5628	-0.810916	0.437613	-1.85304	0.063876	0.442173
Slc44a5	6.68963	-0.810812	1.75248	-0.462666	0.643604	0.904419
Olfr847	11.5661	-0.810695	0.798621	-1.01512	0.310049	0.749393
Arf5	264.9	-0.81023	0.473776	-1.71015	0.0872377	0.496416
Hist2h2aa1	1616.57	-0.809544	0.677419	-1.19504	0.232071	0.68464
Bcdin3d	35.0654	-0.809221	0.599511	-1.3498	0.17708	0.632312
Egln2	268.65	-0.808924	0.32409	-2.49598	0.0125609	0.234424
Tmub1	39.88	-0.807602	0.645564	-1.251	0.210934	0.667489
Psmg3	120.608	-0.807355	0.51594	-1.56482	0.117624	0.558519
Tmem176a	189.046	-0.807333	0.3088	-2.61442	0.00893786	0.199168
Spdya	16.3402	-0.805752	0.670937	-1.20094	0.229776	0.684226
Miip	155.62	-0.805684	0.32642	-2.46825	0.0135777	0.241609
Cxcl15	7.08887	-0.804992	0.908814	-0.885761	0.375746	0.79161
Lrrc3	33.638	-0.804514	0.5948	-1.35258	0.17619	0.632312
Slc7a6	111.993	-0.803005	0.34147	-2.35161	0.0186922	0.275654
Shank1	20.0869	-0.802663	0.583047	-1.37667	0.168615	0.622557
Lipg	19.091	-0.802643	0.647714	-1.23919	0.215274	0.671077
Fgfr3	9.76449	-0.802387	0.909477	-0.882251	0.377641	0.792859
2010111I01Rik	256.175	-0.802353	0.278224	-2.88383	0.00392868	0.139616
Hist4h4	276.834	-0.802272	0.56692	-1.41514	0.157027	0.608882
Dnah1	25.1898	-0.801716	0.744282	-1.07717	0.281406	0.732094
Capg	221.206	-0.801635	0.348387	-2.30099	0.0213923	0.289275
Ndufa8	240.265	-0.801471	0.301089	-2.6619	0.00776999	0.184561
Gdf11	93.7371	-0.801449	0.406181	-1.97313	0.0484805	0.398756
Zkscan16	59.6867	-0.80107	0.440092	-1.82023	0.0687237	0.453956
Gm14667	863.001	-0.80102	0.363882	-2.20132	0.0277134	0.321111
2810408A11Rik	84.8907	-0.800464	0.415229	-1.92777	0.0538843	0.414576
Aprt	317.101	-0.800319	0.238513	-3.35546	0.000792341	0.0653049
Slc35d3	31.7372	-0.799619	0.582431	-1.3729	0.169784	0.624406
Ighv1-63	17.1956	-0.799486	0.912439	-0.876207	0.380918	0.794507
Prob1	38.2712	-0.79931	0.585343	-1.36554	0.172083	0.627081
Dffb	92.1767	-0.79902	0.405846	-1.96878	0.0489787	0.400333
Pkp2	17.6159	-0.79891	0.665646	-1.2002	0.230061	0.684227
Wdr35	94.2056	-0.798784	0.539839	-1.47967	0.138961	0.589343
Ccdc112	12.5392	-0.798395	0.741429	-1.07683	0.281555	0.732129
Gm10689	9.56373	-0.797814	0.821932	-0.970657	0.331719	0.762735
Ccdc85a	11.1089	-0.797677	0.855829	-0.932052	0.351309	0.773374
Mib2	20.401	-0.797377	0.607743	-1.31203	0.18951	0.646228
Gm45734	11.2088	-0.796934	0.744205	-1.07085	0.284235	0.733612
Imp3	286.284	-0.796842	0.472824	-1.68528	0.0919337	0.509634
Snrpd3	991.106	-0.796192	0.354434	-2.24638	0.0246798	0.30298
Hist1h3e	1037.53	-0.795804	0.383465	-2.0753	0.0379589	0.359349
Rbm8a	477.669	-0.79504	0.277564	-2.86435	0.00417871	0.142395
Borcs5	50.3824	-0.794596	0.406996	-1.95234	0.0508974	0.406578
Aldh1b1	22.3195	-0.793985	0.905112	-0.877223	0.380366	0.794507
Nectin4	10.5326	-0.793971	0.977924	-0.811895	0.416852	0.811308
Rab40c	44.5846	-0.793506	0.598924	-1.32488	0.185209	0.641205
Cln6	128.809	-0.793095	0.282952	-2.80293	0.00506403	0.152671
Parm1	14.9247	-0.792828	1.22545	-0.646968	0.517653	0.859816
Prkcz	8.35065	-0.792243	1.10419	-0.71749	0.473072	0.8386
Nfkbil1	35.8242	-0.792182	0.495792	-1.59781	0.110085	0.542707
Acad8	91.2489	-0.791888	0.36193	-2.18796	0.0286726	0.323847
Pla2g15	96.3158	-0.791833	0.707995	-1.11842	0.263389	0.717614
Tnip2	58.5579	-0.791337	0.345722	-2.28894	0.0220829	0.292377
Hist1h2ah	304.754	-0.79103	0.521539	-1.51672	0.129337	0.576027
Gm20075	197.789	-0.790848	0.427106	-1.85164	0.064077	0.442482
Gm17823	11.7535	-0.789824	1.02652	-0.769421	0.441643	0.824759
Mgst3	2206.09	-0.789386	0.67766	-1.16487	0.244072	0.699395
Cdk5r1	92.3282	-0.788769	0.535922	-1.4718	0.141076	0.592084
Irf2bpl	16.5893	-0.788679	0.881839	-0.894357	0.371131	0.787949
Pip4k2b	270.608	-0.788642	0.2811	-2.80555	0.00502303	0.152565
Trib2	1233.49	-0.788558	0.366489	-2.15165	0.0314246	0.334449
Ccl8	8.95886	-0.788532	0.902732	-0.873495	0.382393	0.79499
Pla2r1	21.826	-0.788508	0.549037	-1.43617	0.150955	0.603578
Gramd2	23.8042	-0.787974	0.698965	-1.12734	0.259597	0.714803
3110040N11Rik	135.237	-0.787433	0.307393	-2.56165	0.0104177	0.21461
Sdhaf4	246.066	-0.78735	0.565534	-1.39222	0.163855	0.616631
Mrps34	113.887	-0.786776	0.488274	-1.61134	0.107105	0.536408
Mrpl53	460.453	-0.786742	0.389114	-2.02188	0.0431889	0.380164
Smim26	73.0708	-0.786529	0.502038	-1.56667	0.117191	0.558519
Tsen34	22.1433	-0.785562	0.606704	-1.2948	0.195389	0.650342
Gm7536	4012.5	-0.784309	0.29116	-2.69374	0.0070655	0.176942
Rps19	6511	-0.78415	0.292532	-2.68056	0.00734983	0.180036
Gm9625	14.037	-0.783545	1.05483	-0.742814	0.457595	0.831681
Nudt16l1	128.13	-0.78285	0.525524	-1.48966	0.136315	0.58557
Igkv8-28	10.0047	-0.782663	0.74834	-1.04587	0.295623	0.739505
Rps18	4347.21	-0.782428	0.282036	-2.77421	0.0055336	0.158125
Oaz3	32.7002	-0.781313	0.601825	-1.29824	0.194205	0.6493
A430005L14Rik	244.277	-0.781279	0.41913	-1.86405	0.0623149	0.438182
Lsm5	178.87	-0.7807	0.5128	-1.52243	0.127902	0.573991
Cpsf4	193.184	-0.780485	0.283111	-2.75682	0.00583662	0.162341
Xrcc2	218.401	-0.780346	0.329723	-2.36667	0.0179488	0.272131
Fhl4	15.2658	-0.779859	0.792234	-0.984379	0.324929	0.757122
Rps18-ps3	1327.66	-0.77941	0.275191	-2.83225	0.00462214	0.149097
Ighg3	10.6461	-0.778983	0.842078	-0.925072	0.354928	0.776067
Exo5	67.8722	-0.778711	0.394769	-1.97257	0.0485442	0.398861
Gm12129	8.68099	-0.778689	0.886785	-0.878103	0.379888	0.79449
Mrps23	170.242	-0.778644	0.339924	-2.29064	0.0219842	0.292377
Gm16166	10.8662	-0.778479	0.895251	-0.869565	0.384538	0.79574
Lcmt2	86.4253	-0.778323	0.4033	-1.92989	0.0536208	0.414391
4930590J08Rik	15.1069	-0.777771	0.631536	-1.23156	0.218115	0.674896
Ndufaf3	461.168	-0.776708	0.467979	-1.65971	0.096973	0.521346
Gm15920	560.366	-0.776642	0.264106	-2.94065	0.00327525	0.127415
Ppp1r8	223.214	-0.776585	0.276785	-2.80574	0.0050202	0.152565
Pcif1	471.622	-0.776308	0.292442	-2.65457	0.00794103	0.186765
Arl2	117.911	-0.77578	0.442571	-1.7529	0.0796198	0.479582
Hist1h2al	1007.3	-0.775726	0.499936	-1.55165	0.120746	0.563021
Gm20656	12.6353	-0.775059	1.33628	-0.580013	0.561906	0.877391
Rpl27a	2407.24	-0.774839	0.28081	-2.7593	0.00579259	0.162341
Col6a6	9.66428	-0.774673	0.925935	-0.836639	0.402796	0.804616
Gm14567	29.1946	-0.774266	0.609625	-1.27007	0.204059	0.659052
Rpl17-ps9	155.843	-0.773787	2.02103	-0.382867	0.701818	0.920751
Olfr124	9.21498	-0.773754	0.964303	-0.802397	0.422323	0.814504
Nbdy	145.799	-0.773541	0.277427	-2.78827	0.00529904	0.156446
Rpl7	8723.95	-0.773179	0.294447	-2.62587	0.00864286	0.195237
Efcab2	79.621	-0.772919	0.29627	-2.60883	0.00908513	0.200602
Gadd45gip1	148.904	-0.77282	0.428861	-1.80203	0.071541	0.460752
Fam57a	68.3869	-0.772806	0.493216	-1.56687	0.117145	0.558519
Tmem229b-ps	12.7584	-0.772703	0.885445	-0.872672	0.382842	0.79499
Insl3	6.65853	-0.772222	0.965585	-0.799746	0.423858	0.815434
Gm9825	274.855	-0.770126	0.280631	-2.74427	0.00606458	0.165751
Slc25a17	357.356	-0.76965	0.366856	-2.09796	0.0359085	0.353289
Zc3h12a	80.791	-0.769226	0.432057	-1.78038	0.0750137	0.466663
Poc1a	220.745	-0.768444	0.335428	-2.29093	0.0219672	0.292377
Tepsin	72.1339	-0.767832	0.41298	-1.85925	0.0629918	0.44008
Aldh8a1	6.92233	-0.767225	0.89506	-0.857177	0.391347	0.798974
Gp1bb	136.057	-0.76706	0.369144	-2.07794	0.0377145	0.358986
Rpl30	2817.13	-0.766323	0.271269	-2.82496	0.00472869	0.149307
Gm13241	12.1623	-0.765744	0.809769	-0.945633	0.344336	0.768732
Magi1	25.0033	-0.765675	0.594226	-1.28852	0.197563	0.652167
Ptpru	8.06798	-0.765417	1.40188	-0.545993	0.585071	0.883233
Il27ra	32.2868	-0.765286	0.476296	-1.60675	0.10811	0.537362
Rps8	4486.42	-0.763753	0.292129	-2.61444	0.00893743	0.199168
Dynll1	2412.6	-0.763696	0.350428	-2.17932	0.0293077	0.324179
Sorbs3	47.2651	-0.763635	0.440535	-1.73343	0.0830201	0.487059
Trdv2-2	10.1014	-0.763242	1.30681	-0.584048	0.559188	0.876379
Hist1h4k	1172.11	-0.762661	0.914818	-0.833675	0.404464	0.805131
Rab34	76.3128	-0.761646	0.485452	-1.56894	0.116662	0.558444
Kansl2-ps	25.3697	-0.761624	3.06732	-0.248303	0.8039	0.952021
Fbxl6	62.3538	-0.7614	0.358368	-2.12463	0.0336172	0.344886
Rrp15	127.59	-0.760717	0.413872	-1.83805	0.0660552	0.447565
Sall2	11.2289	-0.760515	0.766811	-0.99179	0.3213	0.754318
Slc6a3	30.1346	-0.759969	0.57721	-1.31663	0.187964	0.643601
Gm15501	3160.29	-0.759267	0.251488	-3.0191	0.00253531	0.113885
Znhit2	102.515	-0.75725	0.511794	-1.4796	0.138981	0.589343
Gm13864	7.32479	-0.757247	1.30129	-0.581921	0.56062	0.876798
Cpne9	35.4699	-0.756879	0.467184	-1.62009	0.105213	0.533557
Dut	3125.67	-0.756002	0.360183	-2.09894	0.0358223	0.353199
Rpl34	2000.96	-0.755849	0.344684	-2.19287	0.0283164	0.323083
Rps20	5084.34	-0.755139	0.313203	-2.41102	0.0159079	0.260866
Lrch2	10.7213	-0.754949	0.762386	-0.990244	0.322055	0.754912
Usp54	150.675	-0.754812	0.545968	-1.38252	0.166812	0.621011
Dhdds	305.257	-0.754552	0.254076	-2.96979	0.00298005	0.122207
1700102P08Rik	16.9979	-0.754169	0.725474	-1.03955	0.298547	0.740206
Gm11490	14.9235	-0.753988	0.943626	-0.799032	0.424272	0.815511
Mcrip1	147.438	-0.753223	0.352355	-2.13769	0.0325422	0.339883
Ndufs3	774.77	-0.753148	0.342313	-2.20017	0.0277947	0.321577
Frat1	90.0655	-0.752839	0.51009	-1.4759	0.139972	0.590584
Hmgn1	2353.68	-0.752358	0.241243	-3.11867	0.00181671	0.0992038
Gmpr	34.4485	-0.750716	0.705719	-1.06376	0.287437	0.735606
Mus81	62.9559	-0.750634	0.571862	-1.31261	0.189313	0.646228
Ptprcap	450.587	-0.750148	0.359347	-2.08753	0.0368401	0.356101
Rps26	6122.98	-0.749982	0.296225	-2.5318	0.011348	0.221276
Ighv1-12	7.01474	-0.74906	0.928363	-0.806861	0.419747	0.812893
Rpa2	1109.46	-0.748823	0.334385	-2.23941	0.0251294	0.305865
Polr2l	208.931	-0.748123	0.253494	-2.95125	0.00316491	0.125611
Nop9	298.797	-0.748042	0.264285	-2.83044	0.00464837	0.149284
Mecom	21.633	-0.747961	0.600938	-1.24465	0.213259	0.669599
Gm12036	8.20186	-0.747754	0.916847	-0.815572	0.414745	0.810921
2610524H06Rik	121.118	-0.74724	0.452106	-1.6528	0.0983717	0.52382
Gm13736	110.096	-0.746851	0.326156	-2.28986	0.0220295	0.292377
Igsf8	42.8326	-0.746803	0.489005	-1.52719	0.126714	0.57198
Ighv1-18	12.8315	-0.745832	0.876735	-0.850693	0.39494	0.800944
Mrps36-ps1	42.321	-0.745389	0.737169	-1.01115	0.311944	0.749919
Ms4a4a	7.633	-0.744864	0.857798	-0.868344	0.385206	0.79574
Pgpep1	89.4183	-0.744568	0.45428	-1.63901	0.101212	0.526554
Pin1	173.326	-0.744402	0.315412	-2.3601	0.0182702	0.273812
Epop	8.49233	-0.74333	0.90665	-0.819864	0.412294	0.80875
Gm10571	7.72883	-0.743252	1.1666	-0.63711	0.524053	0.862554
Hist1h3a	463.796	-0.742814	0.484113	-1.53438	0.124936	0.570221
Gm26931	17.499	-0.742627	0.69957	-1.06155	0.288441	0.735958
1700037C18Rik	46.1462	-0.742488	0.595757	-1.24629	0.212657	0.669599
9130008F23Rik	14.8128	-0.741581	0.666056	-1.11339	0.265541	0.719752
Coa3	200.363	-0.741447	0.382959	-1.9361	0.0528556	0.413607
Srp14	1033.08	-0.740475	0.337328	-2.19512	0.0281551	0.321882
Timm50	128.469	-0.73994	0.474531	-1.55931	0.118924	0.559198
Abca4	44.8883	-0.739667	0.412776	-1.79193	0.0731437	0.464632
Slc26a8	13.6245	-0.73947	0.575554	-1.2848	0.198863	0.65276
Gm5124	6.62779	-0.739252	0.921114	-0.802563	0.422227	0.814477
Aif1	102.415	-0.739246	0.323149	-2.28763	0.0221588	0.292377
P4ha1	118.976	-0.739215	0.438779	-1.68471	0.0920443	0.509706
3110053B16Rik	9.75584	-0.739121	0.909292	-0.812853	0.416302	0.811308
Ppa1	378.121	-0.738606	0.261231	-2.82741	0.00469263	0.149284
Aar2	137.825	-0.738001	0.427977	-1.72439	0.0846369	0.491245
Fam110b	37.7753	-0.736785	0.639982	-1.15126	0.249626	0.705212
Adgra2	19.2114	-0.73631	0.958011	-0.768582	0.442142	0.824779
Apex1	230.675	-0.736256	0.323319	-2.27718	0.0227754	0.294111
Timm17b	369.073	-0.736231	0.31854	-2.31127	0.020818	0.286876
Abhd12b	11.2032	-0.736202	0.71559	-1.0288	0.303572	0.743676
Hist1h1b	21340	-0.735157	0.520288	-1.41298	0.157661	0.609344
Ighv7-3	13.832	-0.734826	0.834086	-0.880995	0.378321	0.793011
Gfpt2	16.8042	-0.734781	0.744743	-0.986624	0.323827	0.756486
Edil3	29.0769	-0.734683	0.562069	-1.3071	0.191177	0.647412
Upp1	38.4465	-0.73464	0.626185	-1.1732	0.240715	0.695099
Scd2	950.52	-0.733852	0.226968	-3.23329	0.00122374	0.0802702
Fbxo43	12.3996	-0.733746	0.706378	-1.03874	0.298924	0.740416
Bola1	229.052	-0.733501	0.406322	-1.80522	0.0710399	0.459809
Sap18b	275.93	-0.733421	0.545539	-1.3444	0.17882	0.634003
Llgl1	261.879	-0.733035	0.388873	-1.88503	0.0594265	0.431309
Carmil2	177.511	-0.732907	0.241811	-3.03091	0.00243821	0.112075
Egfl7	56.4498	-0.7328	0.650763	-1.12606	0.260139	0.715374
M1ap	25.5845	-0.731791	0.705975	-1.03657	0.299937	0.741321
Adap1	73.3676	-0.731703	0.325191	-2.25007	0.0244442	0.30198
Fut10	70.6883	-0.731491	0.460556	-1.58828	0.112224	0.547736
Abracl	546.442	-0.731194	0.256238	-2.85357	0.00432304	0.144196
Cdc34	361.637	-0.731149	0.336621	-2.17203	0.0298537	0.326909
Prpsap1	230.153	-0.730761	0.322253	-2.26766	0.0233496	0.296779
Gm9920	13.9083	-0.73048	0.76017	-0.960943	0.336581	0.764137
Abat	64.2176	-0.72952	0.369722	-1.97316	0.0484773	0.398756
Tnfrsf22	110.193	-0.729086	0.242453	-3.00712	0.00263733	0.115754
Xxylt1	60.3364	-0.728661	0.453137	-1.60804	0.107827	0.537239
Vars2	35.0385	-0.72844	0.492422	-1.4793	0.13906	0.58936
Gm8185	9.40901	-0.727796	0.904789	-0.804382	0.421176	0.813551
Rexo4	288.533	-0.727675	0.312934	-2.32533	0.0200545	0.281463
2018-03-02	515.825	-0.727262	0.243062	-2.99208	0.00277081	0.117366
Rps27a	4409.19	-0.726703	0.282721	-2.57039	0.0101584	0.211493
Gm45902	194.768	-0.72607	0.209276	-3.46943	0.000521565	0.0518168
Rps15a-ps5	327.173	-0.72586	0.34108	-2.12812	0.033327	0.342602
Atp5g2	272.43	-0.725566	0.302554	-2.39814	0.0164787	0.263878
Eif3k	1124.57	-0.725408	0.333953	-2.17218	0.0298417	0.326909
Bbc3	21.8551	-0.724921	0.749559	-0.967131	0.333479	0.762735
Mnd1	187.007	-0.724902	0.393488	-1.84225	0.0654389	0.445844
Btbd6	60.6164	-0.724485	0.502783	-1.44095	0.149599	0.601753
Ilkap	798.5	-0.72395	0.251088	-2.88325	0.00393597	0.139616
Eci1	256.169	-0.723947	0.34126	-2.12139	0.0338887	0.345811
Prr3	88.5787	-0.723804	0.298211	-2.42715	0.0152179	0.25615
Slc35b2	103.361	-0.723781	0.423391	-1.70949	0.0873611	0.496757
Rfc3	512.601	-0.723518	0.269127	-2.68839	0.00717968	0.17866
Plp1	24.6155	-0.723367	0.592212	-1.22147	0.221909	0.677219
Bola2	363.8	-0.722925	0.356034	-2.0305	0.0423062	0.375558
Hist1h3h	38.4426	-0.722455	0.771915	-0.935926	0.349311	0.772704
Ubl5	1107.87	-0.722365	0.303692	-2.37861	0.0173783	0.268926
Ccr6	26.3192	-0.722132	1.01785	-0.709468	0.478034	0.840666
Yrdc	98.951	-0.721168	0.414559	-1.7396	0.0819284	0.485915
Fam110a	81.5252	-0.720896	0.413687	-1.74261	0.0814017	0.484644
Mcam	63.0385	-0.720789	0.525035	-1.37284	0.169802	0.624406
Clcf1	55.6059	-0.720629	0.541682	-1.33035	0.183402	0.639525
Olfr52	7.7551	-0.720401	0.856811	-0.840792	0.400464	0.802872
Amigo1	119.259	-0.720351	0.55379	-1.30077	0.193339	0.64882
Prpf19	891.767	-0.71983	0.226299	-3.18087	0.00146832	0.088243
Cxcl12	2996.67	-0.719387	0.349902	-2.05597	0.0397859	0.366295
Mrpl14	220.925	-0.719088	0.372745	-1.92917	0.0537098	0.414391
Gm4332	4596.01	-0.718559	0.300778	-2.389	0.0168943	0.26772
Hpn	14.4684	-0.718131	1.0218	-0.70281	0.482174	0.843688
Gm42814	8.11619	-0.717482	0.914298	-0.784735	0.432609	0.820687
Higd1a	326.203	-0.717242	0.300441	-2.3873	0.0169727	0.26772
Gm10145	83.6992	-0.716864	1.62623	-0.440814	0.659347	0.907644
Prss57	188.704	-0.716195	0.471861	-1.51781	0.129063	0.575461
Timm22	140.753	-0.715271	0.262025	-2.72978	0.00633771	0.168686
1700067K01Rik	31.6114	-0.713863	0.711963	-1.00267	0.316021	0.751899
Esam	40.1482	-0.713837	0.654535	-1.0906	0.275448	0.728352
Siva1	593.325	-0.712962	0.273088	-2.61074	0.0090347	0.200335
Paqr6	15.5577	-0.712518	0.630618	-1.12987	0.25853	0.713676
2410002F23Rik	282.943	-0.712309	0.194105	-3.66971	0.000242831	0.0331031
Rad9b	85.052	-0.711996	0.510623	-1.39437	0.163207	0.615343
Muc3a	8.38053	-0.711644	0.896127	-0.794133	0.427118	0.817365
Ramp2	11.665	-0.710859	0.879646	-0.808119	0.419022	0.812771
Pbld1	26.155	-0.709969	0.496221	-1.43075	0.152502	0.604227
Tmem259	297.338	-0.709562	0.319612	-2.22007	0.0264137	0.312789
Trim35	279.104	-0.709456	0.308314	-2.30108	0.0213871	0.289275
D630044L22Rik	15.6683	-0.708947	0.813813	-0.871143	0.383676	0.79499
Nr2c2ap	58.809	-0.708879	0.500163	-1.4173	0.156397	0.607688
Gm28042	67.6366	-0.708846	0.5866	-1.2084	0.226894	0.682904
Tmem256	606.678	-0.708393	0.436195	-1.62403	0.10437	0.532446
Rps3a1	22121.1	-0.708236	0.265736	-2.66519	0.00769448	0.183602
Hras	233.869	-0.708171	0.43925	-1.61223	0.106912	0.536408
Ccdc74a	47.1609	-0.707856	0.415876	-1.70208	0.0887398	0.500565
Olfr620	4017.46	-0.707692	0.357189	-1.98128	0.0475601	0.395544
Nt5c3b	89.9173	-0.707113	0.32453	-2.17888	0.0293404	0.324179
Mif	388.11	-0.706902	0.220127	-3.21134	0.00132118	0.0835165
Il22ra1	36.2324	-0.706736	0.590384	-1.19708	0.231276	0.684445
Fdps	284.465	-0.706649	0.317009	-2.22911	0.0258065	0.309303
Nrep	63.7958	-0.706519	0.475387	-1.4862	0.137227	0.586665
Dolpp1	88.3566	-0.7063	0.360161	-1.96107	0.0498712	0.401928
Angel1	7.76304	-0.705852	1.16912	-0.603748	0.546011	0.871973
Tfeb	174.306	-0.705755	0.240126	-2.9391	0.00329165	0.127415
Pf4	3112.19	-0.705728	0.244927	-2.88138	0.00395935	0.139616
Gna11	245.473	-0.705699	0.322316	-2.18947	0.0285629	0.323401
Ndufc2	1193.01	-0.705559	0.276122	-2.55525	0.0106113	0.215389
Panx1	146.765	-0.705118	0.274522	-2.56854	0.0102129	0.212064
Ndst4	10.8067	-0.705092	0.640722	-1.10047	0.27113	0.724229
Lck	123.909	-0.705019	0.26566	-2.65384	0.0079581	0.186765
3830406C13Rik	57.4898	-0.704665	0.665855	-1.05829	0.289925	0.737148
Sh3bgrl3	1770.86	-0.704477	0.271478	-2.59497	0.00945996	0.204275
Kpna2	4309.66	-0.704409	0.253085	-2.78329	0.00538102	0.1568
Osgep	256.435	-0.704056	0.36996	-1.90306	0.057033	0.425968
Nop53	1543.94	-0.703819	0.297311	-2.36729	0.0179191	0.272131
Ydjc	46.5598	-0.703524	0.506412	-1.38923	0.164762	0.61762
Gm19087	809.463	-0.703179	0.348348	-2.01861	0.0435273	0.381345
Rhbdf1	11.5083	-0.702793	0.895042	-0.785207	0.432332	0.820442
Pex10	74.9633	-0.702424	0.460689	-1.52473	0.127327	0.573266
Emg1	1224.02	-0.70224	0.210309	-3.33908	0.000840554	0.0653049
Stox2	100.135	-0.701964	0.529868	-1.32479	0.185241	0.641205
Fam221a	34.1497	-0.701792	0.481724	-1.45683	0.145162	0.597989
Ighv8-8	15.7468	-0.701626	0.630643	-1.11256	0.265899	0.719752
Coprs	28.5715	-0.701478	0.53554	-1.30985	0.190246	0.64687
Smim5	64.0741	-0.701354	0.432732	-1.62076	0.10507	0.533557
Ndufa12	243.252	-0.700788	0.265621	-2.6383	0.00833232	0.190695
Acadvl	430.403	-0.700763	0.214288	-3.27019	0.00107475	0.0764236
Bfsp2	61.3322	-0.700225	0.552923	-1.2664	0.205368	0.660102
Pdcd7	142.863	-0.699265	0.294068	-2.3779	0.0174115	0.268927
Glp2r	10.0127	-0.699172	1.11913	-0.624748	0.532137	0.86521
Ctns	183.992	-0.698649	0.255202	-2.73763	0.00618842	0.167112
Gm15531	13.9382	-0.698429	0.62693	-1.11405	0.265259	0.719752
Gm20716	93.9101	-0.698403	1.90902	-0.365844	0.714482	0.925544
As3mt	146.848	-0.698172	0.517895	-1.3481	0.177628	0.633023
Sssca1	207.996	-0.697409	0.427756	-1.63039	0.103019	0.529869
Phf5a	843.788	-0.696762	0.293216	-2.37628	0.0174884	0.269111
Myl9	154.283	-0.696727	0.490043	-1.42177	0.155094	0.606337
Adgrg1	636.932	-0.696521	0.273703	-2.54481	0.0109339	0.21725
Rpl13-ps3	14.8586	-0.696327	0.857032	-0.812486	0.416513	0.811308
Gm12191	6708.11	-0.696075	0.267274	-2.60435	0.0092048	0.202674
Dyrk2	704.847	-0.696005	0.256672	-2.71165	0.00669492	0.172625
Lpxn	37.7522	-0.69571	0.73304	-0.949075	0.342583	0.767037
Pmm1	203.304	-0.695553	0.337824	-2.05892	0.0395019	0.365125
Ighv1-74	33.7832	-0.695441	0.578717	-1.20169	0.229482	0.684226
Mecr	95.0637	-0.695109	0.412367	-1.68566	0.0918618	0.509634
Arrdc1	148.458	-0.694608	0.432083	-1.60758	0.107927	0.537303
Smim1	254.568	-0.694521	0.373818	-1.85791	0.0631818	0.440422
Rpl23a	11541.6	-0.694052	0.310508	-2.23521	0.0254033	0.306343
Gm17541	21.4346	-0.693316	0.580359	-1.19463	0.23223	0.684981
Tmem98	7.00903	-0.693309	1.16254	-0.596373	0.550926	0.874079
Gm7666	142.851	-0.692499	0.519246	-1.33366	0.182314	0.639038
Armc6	44.4002	-0.692313	0.49559	-1.39695	0.16243	0.614482
Slc25a1	134.509	-0.692299	0.457745	-1.51241	0.130429	0.577984
Ifitm1	146.319	-0.692244	0.375103	-1.84548	0.0649679	0.444161
Pafah1b3	379.14	-0.692209	0.412796	-1.67688	0.0935662	0.513608
Hist2h3c2	1252.09	-0.691783	0.735548	-0.940501	0.34696	0.770744
Il1rl2	76.7777	-0.691271	0.431616	-1.60159	0.109247	0.540442
Tmem129	267.341	-0.691131	0.300391	-2.30077	0.0214046	0.289275
Cby1	73.3676	-0.691116	0.358203	-1.9294	0.0536816	0.414391
Celsr2	29.5614	-0.690968	0.501839	-1.37687	0.168551	0.622557
Dolk	79.5695	-0.690715	0.404353	-1.7082	0.0875996	0.49729
Clmp	66.4775	-0.690212	0.418957	-1.64745	0.0994648	0.525315
Aire	6.69613	-0.69005	0.887054	-0.777913	0.436621	0.822836
Eef1b2	4191.37	-0.689985	0.279469	-2.46892	0.0135522	0.24143
Ctnnal1	212.989	-0.689823	0.37927	-1.81882	0.068939	0.453956
Stap2	10.8442	-0.689393	0.936638	-0.73603	0.461713	0.832617
Hist1h2ag	2098.97	-0.68927	0.75358	-0.914661	0.36037	0.78136
Hist1h2bp	8829.61	-0.689018	0.455751	-1.51183	0.130577	0.577984
Rpl10a-ps1	3432.42	-0.688597	0.226135	-3.04507	0.00232624	0.110404
Ndufb3	527.215	-0.68819	0.278325	-2.47262	0.0134128	0.241139
Psenen	440.153	-0.687886	0.279925	-2.45739	0.013995	0.245689
Map7	181.206	-0.687269	0.377335	-1.82138	0.0685497	0.453956
Zfp954	76.4348	-0.686511	0.359855	-1.90774	0.0564244	0.423441
Gm43796	32.6802	-0.686315	0.730239	-0.939849	0.347295	0.770744
Rps6-ps1	31.5919	-0.686212	0.478943	-1.43276	0.151925	0.604227
Rab11fip3	33.6108	-0.685758	0.430296	-1.59369	0.111005	0.544381
Fkbp14	27.2076	-0.685287	0.828816	-0.826827	0.408335	0.80567
Strip1	243.045	-0.685077	0.265641	-2.57895	0.00991001	0.208256
Chn2	78.08	-0.684919	0.31528	-2.17242	0.0298242	0.326909
Phf11a	14.2005	-0.684652	1.15085	-0.594908	0.551905	0.874137
Ndufb6	261.115	-0.684584	0.380197	-1.8006	0.0717653	0.460752
Gm28924	20.3396	-0.684076	0.604941	-1.13081	0.258133	0.713676
Gm5766	7.18375	-0.683806	0.918653	-0.744357	0.45666	0.831438
Eid2b	35.9476	-0.683529	0.523478	-1.30574	0.19164	0.647412
Med18	109.696	-0.683318	0.299932	-2.27825	0.0227119	0.294111
1500011K16Rik	255.758	-0.682557	0.341574	-1.99827	0.0456875	0.386949
Bap1	394.749	-0.682488	0.303012	-2.25235	0.0243003	0.300757
Gm4617	1364.09	-0.682483	0.430123	-1.58671	0.112577	0.548147
Rab13	15.7145	-0.682253	0.972121	-0.701819	0.482792	0.843688
Rita1	15.7632	-0.682178	0.67124	-1.0163	0.309489	0.7488
Chchd7	281.446	-0.68198	0.298684	-2.28328	0.0224138	0.292947
Igkv1-108	8.86603	-0.680642	1.55477	-0.437778	0.661547	0.908239
Cttn	77.4006	-0.680642	0.385041	-1.76771	0.0771087	0.473867
Srfbp1	148.623	-0.680563	0.387731	-1.75525	0.0792173	0.479582
H2-Ke6	114.934	-0.680006	0.329384	-2.06448	0.0389725	0.363242
Cox14	224.559	-0.679524	0.330033	-2.05895	0.0394986	0.365125
Zfp235	145.036	-0.679392	0.328831	-2.06608	0.0388208	0.36269
Nacad	11.6228	-0.67916	0.897064	-0.757092	0.448995	0.828318
Adcy9	66.0506	-0.678334	0.482061	-1.40716	0.159381	0.611835
Hist1h2ap	4067.91	-0.678145	0.386585	-1.75419	0.0793974	0.479582
Gm11800	21.225	-0.678035	0.790376	-0.857865	0.390967	0.7988
Mrm2	19.4644	-0.677973	0.875353	-0.774514	0.438627	0.823614
Vta1	329.235	-0.677973	0.226556	-2.99252	0.00276686	0.117366
Ndufs5	252.324	-0.677898	0.336924	-2.01202	0.0442177	0.383408
Gm45856	14.6013	-0.677505	0.614631	-1.1023	0.270333	0.723082
Adi1	381.861	-0.677429	0.310558	-2.18133	0.0291591	0.324179
Shcbp1l	18.0811	-0.677183	0.5706	-1.18679	0.23531	0.688508
Cdk2ap2	306.132	-0.677056	0.371998	-1.82005	0.0687508	0.453956
Ighv2-9	26.9544	-0.676695	0.808207	-0.837279	0.402436	0.804533
Pold1	289.605	-0.676595	0.339026	-1.9957	0.0459666	0.387844
Ighv2-2	45.4291	-0.676501	0.474632	-1.42531	0.154066	0.604716
Rps27l	2133.74	-0.674829	0.302413	-2.23148	0.0256491	0.308123
Afg1l	56.9571	-0.67448	0.498852	-1.35206	0.176355	0.632312
Eif2ak4	301.205	-0.674021	0.207603	-3.24669	0.00116757	0.0795336
Rorb	837.18	-0.673763	0.372302	-1.80972	0.0703388	0.456227
Gm14150	13.586	-0.673538	0.700103	-0.962054	0.336022	0.764137
Rxrb	178.473	-0.673497	0.500512	-1.34562	0.178426	0.633421
Lysmd4	35.712	-0.672407	0.471967	-1.42469	0.154247	0.604716
Gimap7	19.2016	-0.672395	0.789692	-0.851466	0.394511	0.800944
Depdc7	149.281	-0.672131	0.321607	-2.08992	0.0366254	0.356101
Clec4g	9.57729	-0.672028	0.851224	-0.789484	0.429829	0.818765
Ighv2-5	22.1169	-0.671771	0.804287	-0.835238	0.403583	0.804955
Emp1	133.026	-0.671229	0.477498	-1.40572	0.159807	0.611925
Fbxo27	11.1971	-0.670923	0.986063	-0.680406	0.496248	0.849656
Bad	79.2088	-0.670815	0.420413	-1.59561	0.110576	0.543643
Gm5075	7.18159	-0.670699	0.873891	-0.767487	0.442792	0.824883
Cd1d1	247.103	-0.67045	0.313799	-2.13656	0.032634	0.340133
Bax	118.05	-0.670153	0.311244	-2.15315	0.0313071	0.333841
Gm15550	13.8227	-0.670152	1.01968	-0.657216	0.511042	0.856416
Zfp775	23.4121	-0.669849	0.722334	-0.92734	0.35375	0.774977
Thop1	119.757	-0.669539	0.487788	-1.3726	0.169876	0.624406
Ndufaf6	49.0167	-0.668884	0.441541	-1.51489	0.129801	0.576457
Pex11b	77.824	-0.668629	0.380289	-1.75822	0.0787109	0.478241
Gm8618	16.2807	-0.668557	0.671631	-0.995423	0.319531	0.753352
Fopnl	712.184	-0.668388	0.296766	-2.25224	0.0243069	0.300757
Gm7281	6.70834	-0.668356	1.59934	-0.417895	0.676024	0.912848
Gm13827	15.0253	-0.667889	0.786117	-0.849605	0.395545	0.801119
Rpl13	8112.79	-0.667763	0.258515	-2.58307	0.00979256	0.206341
Serf2	1189.62	-0.667709	0.27476	-2.43015	0.0150924	0.254961
Grcc10	298.688	-0.667704	0.257614	-2.59188	0.00954525	0.204718
Mtss1l	94.6461	-0.667692	0.323095	-2.06655	0.0387765	0.362533
Cyp4v3	113.715	-0.667522	0.344871	-1.93557	0.0529204	0.413607
Gm2606	7.19302	-0.667327	3.25044	-0.205303	0.837335	0.960763
Gm5900	60.7516	-0.666844	0.493618	-1.35093	0.176718	0.632312
Men1	224.513	-0.666487	0.270513	-2.46379	0.0137475	0.243525
Gm14418	21.8092	-0.665598	0.952599	-0.698719	0.484728	0.84453
Shroom1	13.7773	-0.665328	0.707639	-0.940209	0.347111	0.770744
Acot7	92.5907	-0.66476	0.410552	-1.61918	0.105408	0.533827
Gm10036	1394.52	-0.664448	0.238492	-2.78604	0.00533561	0.1568
Klhl22	201.531	-0.664443	0.308601	-2.15308	0.0313126	0.333841
Cul7	42.5443	-0.6643	0.478422	-1.38852	0.164977	0.617857
Polr2d	191.656	-0.663773	0.302325	-2.19556	0.0281235	0.321882
Macrod2	38.185	-0.663502	1.5535	-0.4271	0.669306	0.910615
Smarcd2	836.486	-0.663182	0.284385	-2.33198	0.0197017	0.279767
Rpl38	4256.44	-0.662948	0.239278	-2.77062	0.00559504	0.15919
Ccl27a	74.8189	-0.662113	0.524977	-1.26122	0.207228	0.66144
Wrap53	66.3643	-0.65946	0.519396	-1.26967	0.204203	0.659107
Obox3	19.0043	-0.659368	0.567707	-1.16146	0.245455	0.70091
Rtn4ip1	325.603	-0.658885	0.202852	-3.2481	0.00116177	0.0795329
Aqp3	7.68181	-0.658629	0.829528	-0.79398	0.427207	0.817365
Rpl34-ps1	7020.01	-0.658166	0.312247	-2.10784	0.0350449	0.349268
Igkv14-126-1	7.47717	-0.658016	1.1601	-0.567204	0.570575	0.879502
Btf3	2398.24	-0.657997	0.294959	-2.23081	0.0256936	0.308364
Grwd1	42.7527	-0.657594	0.433938	-1.51541	0.129668	0.5764
Igkv1-110	112.586	-0.657006	0.440501	-1.4915	0.135831	0.58557
Phpt1	186.204	-0.656902	0.451947	-1.45349	0.146087	0.598747
Mrps7	224.398	-0.656677	0.279882	-2.34626	0.0189626	0.275767
Arl3	63.6277	-0.656658	0.46052	-1.4259	0.153896	0.604716
Dnajc19-ps	108.281	-0.656149	0.478372	-1.37163	0.170179	0.624509
Ints5	269.689	-0.656105	0.318843	-2.05776	0.0396127	0.365545
Kifc5c-ps	6.59074	-0.655534	0.872228	-0.751562	0.452314	0.82936
Ddrgk1	148.516	-0.655503	0.258909	-2.53179	0.0113482	0.221276
Cxcr4	2676.64	-0.655327	0.258291	-2.53717	0.0111754	0.220096
Trp53i13	10.0321	-0.655263	0.926758	-0.707049	0.479536	0.841922
Gm8430	2784.49	-0.655212	0.305275	-2.1463	0.0318489	0.337362
Ech1	542.447	-0.655028	0.269224	-2.43302	0.0149733	0.254223
Gm12957	13.531	-0.654773	0.708089	-0.924704	0.35512	0.776243
2510002D24Rik	139.443	-0.654466	0.262836	-2.49001	0.0127738	0.235594
Armcx4	101.895	-0.653924	0.344118	-1.90029	0.0573954	0.426036
Gm16459	6.85808	-0.653651	0.896142	-0.729405	0.465754	0.834967
Zbtb49	89.3067	-0.653547	0.348872	-1.87332	0.0610249	0.434068
Foxr1	36.5675	-0.653503	0.503115	-1.29891	0.193974	0.64887
Lsm3	462.38	-0.653246	0.282462	-2.31269	0.0207397	0.286464
Mrps14	1475.64	-0.653213	0.241598	-2.70372	0.00685684	0.174221
Pisd-ps1	40.7671	-0.652797	0.39351	-1.65891	0.0971337	0.522031
Gm11892	39.1804	-0.65266	0.468867	-1.39199	0.163924	0.616713
Smim7	510.859	-0.6523	0.26023	-2.50663	0.012189	0.231349
Tbc1d10a	34.9318	-0.65213	0.440906	-1.47907	0.139122	0.589466
Ddit4l	10.9878	-0.651667	0.875576	-0.744272	0.456712	0.831438
Mfsd3	36.1231	-0.651599	0.611362	-1.06582	0.286507	0.735606
Gm8420	9.0717	-0.65135	0.745135	-0.874137	0.382044	0.794933
Paxx	62.1548	-0.651343	0.439174	-1.48311	0.138045	0.587835
Gm38394	695.307	-0.651152	0.347114	-1.8759	0.0606684	0.434068
Cttnbp2	11.7891	-0.65105	0.985123	-0.660882	0.508688	0.855596
Snx25	285.247	-0.650648	0.292198	-2.22674	0.025965	0.310377
G530012D18Rik	424.038	-0.650547	0.358908	-1.81258	0.0698973	0.454492
Gm8778	9.79061	-0.650274	0.89141	-0.729489	0.465702	0.834967
Olfr1396	19.0509	-0.649425	0.59854	-1.08502	0.277915	0.729295
Rps23-ps1	16760.9	-0.649304	0.241401	-2.68973	0.00715091	0.178227
Mtpap	510.543	-0.649096	0.220463	-2.94424	0.0032375	0.127204
Gm10172	10.937	-0.648956	0.964292	-0.672986	0.500956	0.852637
Bphl	93.4641	-0.64885	0.305115	-2.12658	0.0334551	0.343693
Zfp966	12.0399	-0.648441	1.18707	-0.546256	0.58489	0.883233
Sdhc	767.749	-0.648413	0.338411	-1.91605	0.0553587	0.421269
Slc25a47	9.9884	-0.648408	0.798173	-0.812365	0.416582	0.811308
Rps29	12436.9	-0.648215	0.264351	-2.4521	0.0142027	0.247395
Gpam	436.317	-0.648196	0.318512	-2.03508	0.0418433	0.37496
Tpi1	561.828	-0.64797	0.286018	-2.26549	0.0234827	0.297405
Gm13688	8.65463	-0.647961	0.733249	-0.883684	0.376867	0.792294
Ccdc40	24.1178	-0.647639	0.466089	-1.38952	0.164675	0.61762
Gm7862	11.2329	-0.646489	0.677129	-0.954751	0.339704	0.765678
S100a9	139077	-0.645866	0.321583	-2.0084	0.0446008	0.384706
Rpl28	1794.2	-0.645651	0.297246	-2.17211	0.0298475	0.326909
Ccl22	10.3286	-0.645436	1.04437	-0.618016	0.536564	0.868083
Gm2427	78.1727	-0.645425	0.72638	-0.88855	0.374245	0.790919
Uqcrh	2798.31	-0.645344	0.27794	-2.32188	0.0202393	0.281797
Pecr	48.6476	-0.645106	0.606288	-1.06403	0.287317	0.735606
Iglj3	17.2873	-0.644954	0.60593	-1.0644	0.287146	0.735606
Spns2	64.5146	-0.644459	0.482883	-1.33461	0.182005	0.638604
Hmcn1	51.2581	-0.644399	0.633829	-1.01668	0.309308	0.748767
Pard6a	34.224	-0.644182	0.80301	-0.80221	0.422432	0.814504
Ubl4a	340.671	-0.644095	0.346678	-1.85791	0.0631823	0.440422
Asb6	241.822	-0.643969	0.336162	-1.91565	0.0554099	0.421271
Rpl36al	3030.65	-0.643838	0.233531	-2.75696	0.00583409	0.162341
Rnaseh2a	261.045	-0.643699	0.275271	-2.33842	0.0193656	0.277763
Btnl2	7.97115	-0.6436	0.739093	-0.870796	0.383865	0.795017
Chtf8	629.3	-0.643235	0.292842	-2.19653	0.0280543	0.321734
Pdha1	1668.91	-0.643077	0.243388	-2.64219	0.00823729	0.190186
Gm5920	10.1402	-0.642947	0.754476	-0.852176	0.394116	0.800944
Scg5	7.21195	-0.642797	1.20046	-0.53546	0.592332	0.885983
Hps6	17.8115	-0.642786	0.737534	-0.871533	0.383463	0.79499
Gm17970	10.3838	-0.642731	0.658464	-0.976106	0.329012	0.761092
Syf2	989.741	-0.642729	0.248669	-2.58468	0.009747	0.206184
Rpsa-ps9	25.2841	-0.642549	0.537102	-1.19633	0.23157	0.684445
Sbk1	347.442	-0.642363	0.267228	-2.40381	0.0162254	0.262524
Tatdn3	55.8064	-0.642252	0.713032	-0.900735	0.367729	0.784828
Caskin2	46.6256	-0.641905	0.441359	-1.45438	0.145841	0.598479
Gm16286	566.525	-0.641837	0.267612	-2.39838	0.0164675	0.263878
Hist1h4j	394.619	-0.641385	0.553728	-1.1583	0.24674	0.702252
Cstb	314.563	-0.641017	0.268977	-2.38317	0.0171644	0.268542
Gm8797	4049.54	-0.640835	0.381795	-1.67848	0.0932535	0.513255
Tmem199	112.195	-0.640713	0.318179	-2.01369	0.0440425	0.382947
Gm10224	16.5468	-0.640668	0.841909	-0.760971	0.446674	0.828318
Rpl17-ps8	2542.51	-0.640429	0.285073	-2.24654	0.0246692	0.30298
Socs1	16.5533	-0.640139	0.681301	-0.939584	0.347431	0.770744
Rpl8	4773.17	-0.639694	0.288012	-2.22107	0.0263465	0.312789
Lipt2	40.5601	-0.639325	0.562133	-1.13732	0.255405	0.711557
Dtymk	1118.92	-0.639281	0.28189	-2.26784	0.0233392	0.296779
Ccr7	85.9768	-0.639063	0.418318	-1.5277	0.126588	0.571906
Calml4	20.267	-0.639016	0.580092	-1.10158	0.270645	0.723428
Gm9442	8.27375	-0.63892	0.940392	-0.679419	0.496872	0.849656
Smim4	149.207	-0.63882	0.439197	-1.45452	0.145802	0.598479
Plekhb1	38.9306	-0.638571	0.61248	-1.0426	0.297134	0.739986
Naa10	568.876	-0.638229	0.226901	-2.81281	0.00491106	0.151919
Mical1	204.242	-0.63787	0.332516	-1.91831	0.0550715	0.420533
Tmem177	105.211	-0.637852	0.418276	-1.52495	0.12727	0.573195
Dnajc24	223.485	-0.637818	0.27065	-2.35661	0.0184425	0.274078
Ighv8-5	9.67154	-0.637451	0.821393	-0.77606	0.437713	0.82348
Rae1	445.87	-0.637067	0.251718	-2.53088	0.0113778	0.221301
Sec13	629.134	-0.636479	0.259488	-2.45283	0.0141737	0.247265
Sdf2	310.197	-0.636396	0.284936	-2.23347	0.0255178	0.307016
Hmga1	107.905	-0.635987	0.558136	-1.13948	0.254501	0.710625
Rps27a-ps2	1142.72	-0.635553	0.5042	-1.26052	0.207482	0.66179
Bckdhb	56.9477	-0.635443	0.388319	-1.63639	0.101757	0.527883
Gm6522	13.8837	-0.634816	0.788713	-0.804876	0.420891	0.813551
Vsig2	27.0018	-0.634801	0.747685	-0.849023	0.395869	0.801346
Ctnnbip1	43.2	-0.634787	0.616743	-1.02926	0.303359	0.743552
Agpat5	1011.78	-0.634602	0.226219	-2.80525	0.00502769	0.152565
Tmem108	94.2959	-0.634033	0.407395	-1.55631	0.119634	0.561296
Gm4811	122.19	-0.633988	0.256596	-2.47076	0.0134825	0.241152
Lsmem1	28.9967	-0.633866	0.656649	-0.965305	0.334392	0.762844
Gm6736	41.2432	-0.633505	1.71321	-0.369776	0.711549	0.924184
Ormdl3	553.787	-0.633483	0.375858	-1.68543	0.0919053	0.509634
Tmem138	124.759	-0.633343	0.354206	-1.78806	0.0737656	0.464788
Dcaf15	91.9833	-0.633079	0.419688	-1.50845	0.131439	0.57984
Htra3	11.7872	-0.63251	1.07436	-0.588732	0.556041	0.87525
Polr2k	182.597	-0.632401	0.421777	-1.49937	0.133777	0.582819
Gpr88	10.2115	-0.632289	1.00358	-0.630031	0.528675	0.864515
Kti12	138.711	-0.632038	0.359136	-1.75989	0.0784271	0.477819
Tmsb10	1386.31	-0.631928	0.375049	-1.68492	0.0920038	0.509662
Spata48	17.6573	-0.631368	0.962588	-0.655907	0.511884	0.85664
Ddah2	89.4728	-0.631095	0.342969	-1.84009	0.0657544	0.446054
Tex30	455.57	-0.630885	0.240158	-2.62696	0.00861514	0.194891
Pagr1a	111.619	-0.630524	0.456497	-1.38122	0.16721	0.621524
Gm46369	7.98599	-0.630253	0.775939	-0.812245	0.416651	0.811308
Uaca	117.502	-0.629841	0.302348	-2.08317	0.0372359	0.356814
Rps26-ps1	2193.72	-0.629471	0.274295	-2.29487	0.0217404	0.291185
Gm12396	251.401	-0.629376	0.313452	-2.00788	0.0446557	0.384706
Nhs	21.644	-0.629358	0.829978	-0.758283	0.448282	0.828318
Lrrc75a	40.1024	-0.6292	0.607651	-1.03546	0.300453	0.741321
Smlr1	6.88307	-0.629101	0.908732	-0.692284	0.488759	0.846379
Cxxc4	8.00343	-0.629085	0.847926	-0.741911	0.458141	0.83176
Ndufa5	453.445	-0.628915	0.335994	-1.87181	0.0612334	0.43496
Rps3a3	22.3495	-0.628369	0.59674	-1.053	0.29234	0.738819
Jun	92.1584	-0.627407	0.361427	-1.73592	0.0825786	0.487059
Rpl36a-ps3	811.315	-0.62634	0.253885	-2.46703	0.013624	0.241615
Sumo1	2136.37	-0.626116	0.218926	-2.85995	0.00423714	0.142544
Spice1	252.307	-0.626108	0.247183	-2.53297	0.0113101	0.221276
Ctu1	54.8674	-0.625919	0.584492	-1.07088	0.284225	0.733612
Lgr4	36.1995	-0.625731	0.610225	-1.02541	0.30517	0.74518
Flad1	123.788	-0.625501	0.275692	-2.26884	0.0232781	0.296691
Katnb1	108.242	-0.624843	0.306408	-2.03925	0.0414247	0.373871
Sft2d1	266.756	-0.624273	0.300806	-2.07533	0.0379557	0.359349
Fam149a	18.3583	-0.62425	0.578758	-1.0786	0.280765	0.731315
Gm29036	14.3418	-0.624114	0.72631	-0.859294	0.390178	0.79875
Ighv1-41	6.57734	-0.624031	1.05541	-0.591267	0.554341	0.875019
Rpl13-ps1	12.0817	-0.623887	0.690279	-0.903819	0.366092	0.784828
Ephb4	25.8115	-0.623413	0.913686	-0.682305	0.495046	0.849014
Gm336	22.4274	-0.623352	1.3067	-0.477042	0.633332	0.899966
Rbm4	449.674	-0.623172	0.213684	-2.91633	0.00354176	0.131886
Gfi1	132.842	-0.623081	0.57502	-1.08358	0.27855	0.729393
Chchd2	2824.17	-0.622604	0.327297	-1.90226	0.0571373	0.425978
Pcdhgb5	32.6018	-0.622602	0.544393	-1.14366	0.252764	0.70925
Commd3	698.634	-0.622367	0.225716	-2.75731	0.00582796	0.162341
Hoxb3	15.1158	-0.622135	0.748753	-0.830895	0.406033	0.805498
Acy1	20.8011	-0.621859	0.636394	-0.977159	0.32849	0.760848
Cd244	120.84	-0.620895	0.309086	-2.00881	0.0445577	0.384706
Suclg1	428.026	-0.620717	0.247046	-2.51255	0.0119861	0.229324
Gm8326	11.4214	-0.62054	0.74718	-0.830509	0.406251	0.805542
Ankrd10	690.919	-0.620459	0.190757	-3.25262	0.00114345	0.0788542
Mad2l1bp	96.9153	-0.620432	0.351817	-1.76351	0.0778148	0.47671
Acss2	176.075	-0.620415	0.403143	-1.53894	0.123818	0.568082
Selenom	29.0673	-0.620339	0.593781	-1.04473	0.296149	0.739967
Phc2	224.822	-0.619813	0.523132	-1.18481	0.236092	0.689753
Msantd2	124.652	-0.619703	0.263481	-2.35199	0.0186734	0.275654
Plekhj1	125.628	-0.619688	0.460497	-1.34569	0.178401	0.633421
Snip1	170.412	-0.618943	0.295023	-2.09795	0.0359098	0.353289
Hook2	100.663	-0.618757	0.373371	-1.65722	0.0974759	0.523048
Hint1	2062.9	-0.618037	0.304675	-2.02851	0.0425082	0.376924
Gm5380	15.8922	-0.617586	0.63257	-0.976313	0.32891	0.761092
Mthfsl	79.8379	-0.617564	0.38324	-1.61143	0.107086	0.536408
Tex261	339.528	-0.617508	0.257048	-2.40231	0.016292	0.262893
Zbtb25	224.976	-0.617479	0.293912	-2.1009	0.03565	0.352267
Rhoq	271.981	-0.617124	0.279848	-2.20521	0.0274394	0.320065
Ugt3a1	9.46545	-0.616847	0.774735	-0.796204	0.425914	0.816402
Slc25a22	41.4294	-0.616585	0.463588	-1.33003	0.183509	0.639525
Zranb3	369.728	-0.616299	0.254758	-2.41915	0.0155567	0.257699
Snx33	115.61	-0.616106	0.401225	-1.53556	0.124646	0.569607
Zpr1	305.654	-0.615977	0.389284	-1.58233	0.113574	0.550216
Gm15950	68.8226	-0.615463	0.300831	-2.04587	0.0407688	0.371022
Sdhaf3	106.61	-0.615278	0.337144	-1.82497	0.0680055	0.452706
Fxyd4	9.28097	-0.614748	1.13593	-0.541186	0.588379	0.884148
Gm43247	7.40226	-0.61444	1.02803	-0.597687	0.550049	0.874079
Cenpo	368.928	-0.614368	0.21024	-2.92222	0.0034755	0.130348
Rex1bd	316.34	-0.613733	0.323932	-1.89464	0.0581405	0.428121
Prkg2	10.6791	-0.613439	0.817841	-0.75007	0.453212	0.82936
Atpaf2	177.618	-0.6131	0.392517	-1.56197	0.118295	0.558527
Fkbp4	869.115	-0.61296	0.203961	-3.00529	0.00265332	0.115813
Rpl23	3683.89	-0.61231	0.203208	-3.01322	0.00258492	0.114655
Sytl1	35.544	-0.611782	0.673477	-0.908393	0.36367	0.784209
Palmd	13.052	-0.61164	0.788138	-0.776057	0.437715	0.82348
Lrrc15	9.05058	-0.611336	1.20267	-0.508314	0.611233	0.893039
Fbxw9	50.3977	-0.611173	0.390098	-1.56672	0.117181	0.558519
Gm12260	11.6216	-0.611072	0.895097	-0.682688	0.494804	0.848784
Erp29	1811.9	-0.610965	0.212349	-2.87718	0.0040125	0.140024
Chchd6	26.6642	-0.610547	0.731886	-0.834211	0.404162	0.805002
Adgrg6	54.1193	-0.610545	0.433501	-1.40841	0.159011	0.611835
Cebpzos	73.5381	-0.610265	0.49731	-1.22713	0.219773	0.675191
Trnau1ap	87.2262	-0.609968	0.317162	-1.92321	0.0544543	0.417447
Nsmf	71.2914	-0.609936	0.380126	-1.60456	0.108591	0.538448
Rnf217	57.5241	-0.609868	0.497267	-1.22644	0.220034	0.675261
Gm5575	349.55	-0.609749	0.293543	-2.0772	0.0377828	0.359098
Aga	131.168	-0.608949	0.464155	-1.31195	0.189536	0.646228
Cdk10	76.5479	-0.608745	0.340171	-1.78953	0.0735303	0.464788
Oosp2	8.7694	-0.608519	1.04216	-0.583903	0.559286	0.876441
Drap1	163.874	-0.608214	0.302577	-2.01011	0.0444195	0.38452
Rdh5	16.6083	-0.608202	0.68208	-0.891687	0.37256	0.789274
AU040320	227.92	-0.608183	0.321179	-1.89359	0.0582793	0.428338
Agpat1	216.608	-0.608122	0.356528	-1.70568	0.0880674	0.498243
Ifrd1	529.561	-0.607969	0.282691	-2.15065	0.0315039	0.334838
Fam199x	195.798	-0.607908	0.375256	-1.61998	0.105236	0.533557
Dysf	21.3874	-0.607208	0.952212	-0.637682	0.523681	0.862453
Fv1	366.079	-0.607105	0.246682	-2.46109	0.0138516	0.244265
Hsdl1	257.321	-0.606787	0.402381	-1.50799	0.131557	0.57984
Jakmip1	162.839	-0.606732	0.333553	-1.819	0.0689117	0.453956
Pank4	399.164	-0.606545	0.268928	-2.25542	0.0241071	0.299743
Eef1akmt3	38.9484	-0.606358	0.476812	-1.27169	0.203482	0.65799
Bex4	157.258	-0.606071	0.455142	-1.33161	0.182989	0.639403
Rpl36a-ps4	12.5618	-0.606053	1.12601	-0.53823	0.590418	0.885062
Rrp7a	191.529	-0.605701	0.345972	-1.75072	0.079994	0.480669
Nlgn1	10.2839	-0.605446	0.946158	-0.639899	0.522238	0.861441
Rrp12	123.353	-0.605431	0.454185	-1.33301	0.18253	0.639198
Mrps28	443.389	-0.605262	0.367647	-1.64631	0.0996997	0.525934
Ndufa9	790.709	-0.604638	0.213957	-2.82598	0.00471362	0.149284
Gm5879	9.10852	-0.604462	1.00782	-0.599774	0.548657	0.873494
Gm15682	27.2188	-0.603664	0.724269	-0.83348	0.404574	0.805131
Ighv1-77	18.495	-0.603578	0.741533	-0.81396	0.415668	0.811308
Tpcn2	58.5274	-0.603554	0.556399	-1.08475	0.278033	0.729295
Plekha3	424.447	-0.603515	0.211961	-2.84729	0.00440937	0.145271
Rpl37rt	3898.52	-0.603268	0.259711	-2.32284	0.0201876	0.281797
1600002K03Rik	50.1959	-0.603105	0.70094	-0.860423	0.389556	0.79845
BC017643	368.198	-0.602682	0.280681	-2.14721	0.0317766	0.336824
Ambra1	364.289	-0.602216	0.266345	-2.26103	0.0237573	0.297954
Gm27014	36.2872	-0.601782	0.587182	-1.02486	0.305427	0.74518
Nr2f6	13.6444	-0.601575	0.966766	-0.622255	0.533774	0.865946
Gm8292	7.43577	-0.601124	0.833198	-0.721466	0.470623	0.837072
Gpx4	994.126	-0.601084	0.413961	-1.45203	0.146493	0.599362
Rpl13a	5533.35	-0.600975	0.239762	-2.50654	0.0121918	0.231349
Yif1a	82.0642	-0.600892	0.480145	-1.25148	0.210759	0.667363
Tusc2	148.634	-0.600188	0.324494	-1.84961	0.0643693	0.442482
Smco4	114.487	-0.600173	0.402269	-1.49197	0.135707	0.58557
Nudt2	51.6848	-0.599354	0.405989	-1.47628	0.139868	0.590584
Gm12005	14.6564	-0.599112	0.587236	-1.02022	0.307623	0.747226
4930578G10Rik	6.99397	-0.598942	1.01443	-0.59042	0.554909	0.875019
Dnah8	406.727	-0.598694	0.529873	-1.12988	0.258525	0.713676
Uchl4	19.8444	-0.598436	0.602118	-0.993884	0.32028	0.753352
Cd2	136.157	-0.597821	0.33369	-1.79154	0.0732062	0.464637
Nt5dc2	304.577	-0.597602	0.340923	-1.75289	0.0796206	0.479582
Cldn20	7.83892	-0.597378	1.09462	-0.545738	0.585246	0.883233
Hbq1a	38.4794	-0.597335	0.754437	-0.791763	0.428499	0.817721
Eif3d	822.278	-0.597314	0.258247	-2.31296	0.0207249	0.286464
Sash1	106.089	-0.59721	0.380864	-1.56804	0.116872	0.558519
Cenpw	353.524	-0.59714	0.241703	-2.47055	0.0134905	0.241152
Lag3	9.15424	-0.596975	0.838476	-0.711976	0.47648	0.840181
Slc26a7	18.0814	-0.596716	0.93216	-0.640143	0.52208	0.861441
Coasy	177.138	-0.59669	0.334694	-1.78279	0.0746202	0.466274
Utp14b-ps1	7.40697	-0.596468	0.795592	-0.749716	0.453426	0.82936
Mrps9	353.088	-0.596249	0.316564	-1.8835	0.0596328	0.432587
Tuft1	68.7038	-0.596168	0.416233	-1.4323	0.152059	0.604227
Akap1	67.933	-0.595951	0.415377	-1.43472	0.151366	0.604117
Gtse1	398.261	-0.595711	0.224659	-2.65162	0.00801063	0.186879
Ddx49	240.878	-0.59499	0.335954	-1.77104	0.0765533	0.472863
Scn2a	13.2392	-0.594978	0.735442	-0.809007	0.418511	0.812284
Fam43a	281.576	-0.594659	0.427505	-1.391	0.164226	0.617241
Itpripl1	358.377	-0.594317	0.218066	-2.72539	0.00642249	0.168935
Fam96b	168.648	-0.594053	0.433346	-1.37085	0.170422	0.62496
Tmem208	286.877	-0.593243	0.366236	-1.61984	0.105267	0.533557
Igkv2-109	16.0988	-0.593223	0.673845	-0.880354	0.378667	0.793314
Chil4	60.5885	-0.593222	0.484894	-1.2234	0.221177	0.676485
Bloc1s2	480.313	-0.593102	0.298398	-1.98762	0.0468534	0.392542
Ciao1	354.489	-0.592643	0.280799	-2.11056	0.0348098	0.348514
Olfr1420	9.11101	-0.59223	0.806582	-0.734247	0.462798	0.833309
Atp6ap2	626.071	-0.592047	0.339137	-1.74574	0.0808554	0.483171
Tspan14	264.447	-0.591815	0.383876	-1.54168	0.12315	0.567022
Ighv5-4	29.3232	-0.591561	0.577581	-1.0242	0.305739	0.745423
Qsox2	163.131	-0.591101	0.276361	-2.13888	0.0324456	0.339326
Fis1	735.76	-0.59101	0.244442	-2.41779	0.0156149	0.257699
Arl16	102.355	-0.590917	0.441485	-1.33848	0.180742	0.635881
Rabepk	187.626	-0.5905	0.250385	-2.35837	0.0183555	0.273937
Robo4	35.2541	-0.590457	0.693782	-0.85107	0.39473	0.800944
Loxl3	71.273	-0.589875	0.420115	-1.40408	0.160295	0.612334
Elfn1	15.6939	-0.589828	0.715558	-0.82429	0.409775	0.806432
Arpc3	1290.15	-0.589521	0.257576	-2.28873	0.0220951	0.292377
Dbndd2	20.7603	-0.589442	0.913869	-0.644996	0.51893	0.860123
Ap1m1	390.778	-0.589306	0.269169	-2.18935	0.0285712	0.323401
Cpxm1	25.8835	-0.58926	0.794267	-0.741891	0.458153	0.83176
Gm14539	270.066	-0.589211	0.347579	-1.69519	0.09004	0.504277
Pole3	874.212	-0.589028	0.241057	-2.44352	0.0145447	0.250294
Mnat1	239.37	-0.588808	0.364543	-1.6152	0.106268	0.535682
Prg3	560.707	-0.588485	0.247126	-2.38131	0.017251	0.268542
Tef	133.071	-0.587906	0.33673	-1.74593	0.0808235	0.483171
Fance	143.001	-0.587379	0.307319	-1.9113	0.0559659	0.422019
Snrnp40	591.724	-0.587345	0.324268	-1.81129	0.0700955	0.455026
Atp5g3	1473.19	-0.587216	0.294971	-1.99076	0.046507	0.390306
Tuba1b	19512.8	-0.58717	0.246021	-2.38667	0.0170017	0.26772
Ift88	167.892	-0.586953	0.31218	-1.88018	0.060084	0.432925
Ctdp1	391.045	-0.586918	0.331957	-1.76805	0.077052	0.473821
1600029O15Rik	14.309	-0.586618	0.583737	-1.00494	0.314928	0.750894
Gm12322	17.6757	-0.586298	0.806209	-0.727229	0.467086	0.835691
Gnb2	453.288	-0.586273	0.441436	-1.3281	0.184144	0.639675
Dapk3	130.668	-0.584933	0.412225	-1.41897	0.155908	0.607122
Pltp	17.5352	-0.584754	0.558664	-1.0467	0.295238	0.739457
Sephs2	692.733	-0.584623	0.36398	-1.6062	0.108231	0.537496
Bcl2l12	61.1796	-0.584544	0.37804	-1.54625	0.122044	0.565682
Spats2l	7.25417	-0.584088	0.954835	-0.611716	0.540726	0.869361
Tmed1	51.4078	-0.584043	0.485842	-1.20213	0.229315	0.684226
Ftl1	21006.2	-0.583995	0.374202	-1.56064	0.118608	0.558584
Dazap1	539.122	-0.583796	0.303109	-1.92603	0.0541012	0.41535
Zdhhc18	272.191	-0.583576	0.299959	-1.94552	0.0517127	0.409238
Map3k13	25.6909	-0.583189	0.850461	-0.685733	0.492881	0.848059
Klf9	156.5	-0.582887	0.304642	-1.91335	0.0557029	0.421625
Zadh2	213.778	-0.582858	0.301279	-1.93461	0.053038	0.413607
Scn2b	32.2672	-0.58284	0.472863	-1.23258	0.217734	0.674587
Atg16l2	359.307	-0.582609	0.317265	-1.83635	0.0663066	0.4481
Speg	14.2725	-0.582487	0.790171	-0.737165	0.461022	0.83241
Thoc6	119.811	-0.582371	0.329896	-1.76531	0.077511	0.475593
Cst7	162.59	-0.58183	0.360143	-1.61556	0.10619	0.535633
Gm14686	11.5271	-0.58175	1.28094	-0.454158	0.649715	0.905281
Gm8019	7.57126	-0.58166	0.954167	-0.6096	0.542127	0.869633
Lsm2	380.172	-0.581625	0.311276	-1.86851	0.0616903	0.435777
Oard1	386.572	-0.58142	0.320742	-1.81273	0.0698727	0.454492
Olfr1276	10.3359	-0.581093	0.683197	-0.85055	0.395019	0.800944
Cd1d2	21.884	-0.580848	0.801995	-0.724254	0.46891	0.835843
Gm8813	8.48723	-0.580722	1.10912	-0.523588	0.600565	0.889377
Oat	999.753	-0.580578	0.279552	-2.07682	0.0378183	0.359098
Myo15	102.114	-0.580264	0.414641	-1.39944	0.161682	0.613428
Hist2h3b	3422.35	-0.58024	0.461318	-1.25779	0.208469	0.663988
Myo7a	202.474	-0.580029	0.299727	-1.93519	0.052967	0.413607
Lrrc8e	17.6221	-0.579944	0.581657	-0.997054	0.318738	0.75288
Zfp1	201.604	-0.579883	0.300749	-1.92813	0.053839	0.414555
Cd151	159.85	-0.579833	0.454495	-1.27577	0.202036	0.656438
Ndufa3	451.759	-0.579765	0.352522	-1.64462	0.100048	0.526232
Olfr1124	61.7674	-0.57975	0.328678	-1.76389	0.0777512	0.476693
Gm8186	1932.51	-0.579688	0.247284	-2.34422	0.0190669	0.276653
Gm9004	13.8827	-0.579172	0.633843	-0.913747	0.36085	0.78136
Nudt6	18.3549	-0.57898	0.789037	-0.733781	0.463082	0.833309
Gm10309	13.286	-0.578763	1.07805	-0.536859	0.591365	0.885506
Crip1	1380.99	-0.578634	0.360063	-1.60703	0.108047	0.537362
Frat2	376.43	-0.578605	0.347362	-1.66571	0.0957704	0.517919
Prmt2	20.9514	-0.578447	0.651487	-0.887887	0.374601	0.791078
Gm11444	17.7393	-0.578211	0.622136	-0.929395	0.352684	0.774278
Rpl3-ps2	9.03965	-0.578099	0.806544	-0.716761	0.473522	0.838802
Olfr131	9.08643	-0.578019	0.695218	-0.83142	0.405736	0.805323
Hypk	396.025	-0.577935	0.33346	-1.73315	0.0830698	0.487059
Gm14303	2531.49	-0.577458	0.231568	-2.49369	0.0126424	0.235107
Plod3	226.814	-0.577175	0.287028	-2.01087	0.0443392	0.384249
Myl6	2221.76	-0.576865	0.217534	-2.65183	0.00800561	0.186879
Gpatch2	429.014	-0.576807	0.326134	-1.76862	0.076957	0.473697
Slc35a4	760.459	-0.576528	0.273636	-2.10692	0.0351245	0.349395
Gm3756	13.1509	-0.576426	0.955087	-0.603532	0.546155	0.871973
Inpp5a	178.301	-0.576416	0.240243	-2.3993	0.0164264	0.263849
Tgfa	6.84599	-0.576248	0.86537	-0.665898	0.505476	0.854469
Siah2	86.2128	-0.576002	0.400079	-1.43972	0.149946	0.602118
Olfml2b	74.8892	-0.57593	0.491831	-1.17099	0.241603	0.696695
Bloc1s4	70.7609	-0.575402	0.353197	-1.62912	0.103287	0.530547
Ace	59.5	-0.575114	0.510326	-1.12695	0.259762	0.714812
Nt5c	204.598	-0.575062	0.354573	-1.62184	0.104837	0.533557
Gm6483	26.2029	-0.574859	0.741626	-0.775134	0.438261	0.823501
Egfl8	11.7373	-0.574417	1.03848	-0.553134	0.580172	0.882014
Chmp1a	257.869	-0.573906	0.382651	-1.49981	0.133663	0.582819
Gm2178	7.92469	-0.573152	0.952773	-0.601562	0.547466	0.872807
Mgme1	149.208	-0.573	0.262796	-2.1804	0.0292277	0.324179
Tm4sf1	21.7228	-0.57273	0.631428	-0.907038	0.364386	0.784306
Ttl	82.6078	-0.572562	0.417854	-1.37024	0.170611	0.625216
Tfcp2	73.4509	-0.572555	0.35573	-1.60952	0.107503	0.536408
Cib1	289.181	-0.572478	0.352465	-1.62421	0.104331	0.532446
Mrpl34	493.908	-0.572439	0.40606	-1.40974	0.158616	0.611566
Fhit	38.0947	-0.571933	0.748107	-0.764507	0.444565	0.826156
Gipc1	94.0207	-0.571861	0.462259	-1.2371	0.21605	0.672257
Mad2l2	150.004	-0.571541	0.365552	-1.5635	0.117935	0.558527
Mis18a	310.409	-0.571446	0.272232	-2.09911	0.0358069	0.353199
Cldn10	25.3382	-0.571271	0.50568	-1.12971	0.258599	0.713743
Zfp473	72.7582	-0.571007	0.381025	-1.49861	0.133975	0.583258
Icam2	190.006	-0.57096	0.578501	-0.986965	0.32366	0.756413
Pigx	148.51	-0.570789	0.307706	-1.85498	0.0635985	0.441182
Ccdc50-ps	49.9651	-0.57022	0.408583	-1.39561	0.162833	0.614955
Cited4	102.774	-0.570187	0.505241	-1.12854	0.25909	0.714092
Pramef8	63.5758	-0.56995	0.404934	-1.40752	0.159274	0.611835
Churc1	953.676	-0.569901	0.355719	-1.60211	0.109131	0.540039
Ift27	53.9613	-0.569758	0.509632	-1.11798	0.263576	0.717796
Wdr36	473.882	-0.569539	0.198278	-2.87242	0.00407344	0.140235
Cmtm7	1220.49	-0.569414	0.259898	-2.19092	0.0284577	0.323126
Gm14141	10.0146	-0.569378	0.769705	-0.739736	0.45946	0.832235
Smim20	230.686	-0.569158	0.411896	-1.3818	0.167034	0.621401
Mrpl17	569.711	-0.569017	0.284736	-1.99841	0.0456727	0.386949
Hbegf	8.17827	-0.56874	1.06485	-0.534106	0.593268	0.886707
Angptl1	76.4041	-0.568539	0.631198	-0.90073	0.367732	0.784828
Jpt1	1288.82	-0.568325	0.275017	-2.0665	0.0387809	0.362533
Gm12112	454.425	-0.568313	0.741924	-0.765998	0.443677	0.825582
Ufc1	309.484	-0.568154	0.234815	-2.41958	0.0155383	0.257699
Tradd	66.3769	-0.567937	0.376554	-1.50825	0.131491	0.57984
Rnf8	333.486	-0.567711	0.271838	-2.08841	0.0367605	0.356101
Gm4322	22.6636	-0.566741	0.900647	-0.62926	0.529179	0.864515
Afmid	207.33	-0.566227	0.287858	-1.96703	0.0491793	0.400595
Sec14l5	12.5171	-0.566178	0.85023	-0.665912	0.505468	0.854469
Prss12	7.62429	-0.565991	0.907559	-0.623641	0.532863	0.86521
Erh	632.686	-0.565979	0.243987	-2.31971	0.0203564	0.282213
Gm40414	18.0625	-0.565473	0.732683	-0.771785	0.440242	0.824026
Rpl21-ps10	6.78656	-0.565408	1.01898	-0.554875	0.57898	0.882001
Tjp1	224.029	-0.564739	0.359451	-1.57112	0.116155	0.558066
Reep2	36.4591	-0.564042	0.515237	-1.09472	0.273638	0.727789
Fchsd1	16.2047	-0.563888	0.989755	-0.569725	0.568864	0.879447
B9d1	21.0634	-0.563835	0.577978	-0.97553	0.329297	0.761415
Lama4	56.5368	-0.563745	0.427849	-1.31763	0.187629	0.643082
Lrrc25	35.5519	-0.563583	0.45919	-1.22734	0.219694	0.675191
Hist1h2ai	5658.52	-0.562959	0.67495	-0.834074	0.404239	0.805002
Tmem40	115.151	-0.562712	0.290771	-1.93524	0.0529604	0.413607
Rnaseh2c	994.277	-0.562511	0.288372	-1.95064	0.0510996	0.407264
Arl13b	142.224	-0.562337	0.459834	-1.22291	0.221362	0.676485
Acyp1	674.09	-0.562072	0.312069	-1.80111	0.0716851	0.460752
Itm2c	128.007	-0.561819	0.289986	-1.9374	0.0526961	0.413118
Sft2d3	127.336	-0.561029	0.382866	-1.46534	0.142828	0.59525
Kctd2	112.668	-0.560729	0.495177	-1.13238	0.257474	0.713351
Lmbrd1	528.362	-0.560716	0.221484	-2.53163	0.0113532	0.221276
Gm45456	27.4503	-0.560431	0.460768	-1.2163	0.223872	0.679373
Rxfp1	33.4745	-0.56034	0.547463	-1.02352	0.306061	0.745647
Car5a	12.7195	-0.559689	0.687219	-0.814425	0.415401	0.811308
Lonp1	499.167	-0.559619	0.299716	-1.86716	0.0618786	0.436183
Ssu72	673.885	-0.559547	0.283233	-1.97557	0.0482033	0.397577
Cdon	25.3934	-0.559329	0.755726	-0.740121	0.459227	0.832235
Fastkd3	176.607	-0.559212	0.417269	-1.34017	0.18019	0.635223
Praf2	89.7635	-0.55887	0.573381	-0.974691	0.329714	0.761825
Klhl6	1865.05	-0.557843	0.322062	-1.7321	0.0832558	0.487363
Mrpl37	332.53	-0.557609	0.242526	-2.29918	0.021495	0.289997
Psma7	2270.14	-0.557344	0.236659	-2.35505	0.0185204	0.274688
Fam149b	25.2069	-0.557312	0.827251	-0.673691	0.500508	0.852348
Gm45795	8.58515	-0.557197	0.804369	-0.692712	0.48849	0.846379
Gm4943	15.2664	-0.55697	0.685793	-0.812154	0.416704	0.811308
Sil1	104.362	-0.556887	0.3793	-1.4682	0.142051	0.594007
Gm16523	65.6256	-0.556867	0.364549	-1.52755	0.126624	0.571906
Azgp1	7.10609	-0.556864	0.759697	-0.733008	0.463554	0.833482
Fpgs	47.8857	-0.556812	0.464404	-1.19898	0.230535	0.684227
Igkv13-84	12.0478	-0.556623	0.84338	-0.659991	0.50926	0.855662
Tor1a	318.787	-0.555995	0.23684	-2.34755	0.0188971	0.275675
Gm12312	25.3629	-0.555891	0.464969	-1.19555	0.231874	0.684617
Zfp637	56.4132	-0.555696	0.484772	-1.1463	0.25167	0.7077
Cxxc5	295.572	-0.555117	0.384755	-1.44278	0.149082	0.601121
Smim27	160.003	-0.555095	0.253414	-2.19047	0.0284901	0.323126
Bop1	136.257	-0.555078	0.349596	-1.58777	0.112338	0.547978
Dnajb3	25.1156	-0.554762	0.641088	-0.865344	0.38685	0.796734
Sulf2	106.343	-0.554722	0.423028	-1.31131	0.189752	0.646551
Zpbp2	28.8602	-0.553643	0.53085	-1.04294	0.296978	0.739986
Cdc42ep5	10.0753	-0.553623	1.04209	-0.531264	0.595236	0.887393
Nkd2	28.2453	-0.553489	0.601693	-0.919885	0.357633	0.778983
Gm17849	41.3622	-0.553185	0.576384	-0.959751	0.33718	0.764137
Ubiad1	154.811	-0.553079	0.458847	-1.20537	0.228062	0.683541
Ptges2	74.0209	-0.55282	0.436092	-1.26767	0.204916	0.659771
Rpl31-ps10	8.32304	-0.552813	0.834789	-0.662219	0.507831	0.855281
Snrpb2	1316.39	-0.551428	0.207937	-2.6519	0.00800408	0.186879
Mfsd10	122.233	-0.551194	0.348503	-1.5816	0.11374	0.550509
Cep44	231.294	-0.551043	0.28474	-1.93525	0.0529594	0.413607
Cks2	989.042	-0.550771	0.283682	-1.94151	0.0521969	0.411371
Mmgt1	569.128	-0.550731	0.261457	-2.10639	0.0351707	0.349633
Rbp1	55.6551	-0.550645	0.428289	-1.28569	0.198552	0.652285
Ccdc22	181.837	-0.550491	0.309512	-1.77857	0.0753096	0.467391
Birc5	3443.61	-0.550255	0.34562	-1.59208	0.111367	0.545424
Gabbr1	96.9317	-0.550157	0.410847	-1.33908	0.180545	0.635586
Pyroxd2	82.1742	-0.550137	0.434174	-1.26709	0.205124	0.659771
Dbi	719.532	-0.549956	0.254089	-2.16442	0.0304323	0.329252
Yeats2	461.284	-0.549952	0.1993	-2.75941	0.0057905	0.162341
B3gnt5	611.146	-0.549888	0.297414	-1.8489	0.0644728	0.442482
Gm11168	72.0797	-0.549762	0.565748	-0.971742	0.331179	0.762735
Tmem185b	110.273	-0.549348	0.35434	-1.55034	0.121059	0.563337
Snrpg	1726.61	-0.549348	0.197004	-2.78852	0.005295	0.156446
8430408G22Rik	38.3609	-0.549055	0.46504	-1.18066	0.237737	0.692198
Fam69b	15.0828	-0.548992	1.26647	-0.433481	0.664665	0.909024
Abcf3	362.124	-0.548721	0.304521	-1.80192	0.0715585	0.460752
Col18a1	18.7135	-0.548416	0.586314	-0.935362	0.349602	0.773006
Tfpi2	6.75427	-0.548054	1.36745	-0.400784	0.688579	0.917064
Cntd1	49.406	-0.547811	0.505201	-1.08434	0.278213	0.729295
C1qtnf12	448.179	-0.547715	0.292274	-1.87398	0.0609331	0.434068
Gm3338	17.6905	-0.547564	0.705906	-0.77569	0.437932	0.823501
Atp5o	1440.13	-0.547396	0.272033	-2.01224	0.0441945	0.383408
Ptpn18	373.878	-0.547252	0.308653	-1.77303	0.0762232	0.471381
Gm28036	442.475	-0.546913	0.458399	-1.19309	0.232832	0.685753
Atp23	80.4306	-0.546836	0.485514	-1.1263	0.260038	0.715356
Lrrc56	37.8747	-0.546617	0.640481	-0.853448	0.393411	0.800643
Tnnc1	8.33673	-0.546509	0.744503	-0.734059	0.462913	0.833309
Sdhb	672.77	-0.546494	0.213896	-2.55495	0.0106204	0.215389
Tmem170	278.775	-0.546461	0.310621	-1.75925	0.0785344	0.477819
Aox1	25.9174	-0.546328	0.707962	-0.771691	0.440297	0.824026
E130311K13Rik	50.6607	-0.54628	0.480394	-1.13715	0.255476	0.711557
Hist2h4	378.799	-0.545977	0.513426	-1.0634	0.287601	0.735606
BC051019	7.69803	-0.545959	0.829207	-0.658411	0.510274	0.856118
Mlf1	17.5179	-0.545886	0.765201	-0.713389	0.475605	0.840025
Map3k11	290.94	-0.54586	0.382731	-1.42622	0.153804	0.604716
Nosip	220.018	-0.54581	0.24618	-2.21712	0.0266149	0.313593
Snx6	1102.95	-0.545775	0.269255	-2.02698	0.0426646	0.37767
Prepl	365.109	-0.545513	0.361383	-1.50952	0.131167	0.579489
Wfdc17	295.445	-0.545112	0.347413	-1.56906	0.116634	0.558444
Rpl17-ps3	2557.08	-0.544801	0.443741	-1.22775	0.219542	0.675191
Dis3l2	181.383	-0.544661	0.292543	-1.86182	0.0626287	0.439101
Rnf187	806.544	-0.544358	0.284664	-1.91228	0.0558403	0.42168
Prtn3	1256.93	-0.544342	0.222175	-2.45006	0.0142834	0.247974
Snrpa1	406.12	-0.544045	0.256611	-2.12012	0.0339959	0.345811
[truncated: 13,678 more rows]

## Sheet: DEGs BM Adj P value
baseMean	log2FoldChange	lfcSE	stat	pvalue	padj
Vpreb1	336.361	-2.23813	0.401701	-5.57162	2.52377e-08	2.82608e-05
Gm21182	11.4867	-6.86074	1.29392	-5.30229	1.14361e-07	0.000119523
Ly6d	655.842	-1.35918	0.275565	-4.93233	8.12545e-07	0.000579012
Tspan6	84.8058	-1.60267	0.350527	-4.57216	4.82716e-06	0.00252252
Scn4b	50.1791	-1.84245	0.412097	-4.47092	7.78853e-06	0.00393874
Fam136a	157.432	-1.28235	0.287322	-4.4631	8.07807e-06	0.00395467
Gjb3	11.2796	-6.10304	1.39353	-4.37957	1.18912e-05	0.00523522
Gm12161	11.9194	-4.21428	0.972365	-4.33406	1.46387e-05	0.00573729
Gmfg	2336.94	-0.933978	0.223419	-4.18039	2.91004e-05	0.00935913
Limch1	117.947	-1.06928	0.255857	-4.17921	2.92529e-05	0.00935913
D8Ertd738e	493.379	-1.00885	0.244182	-4.13157	3.60296e-05	0.0106759
Gm4604	203.134	-1.324	0.320491	-4.13117	3.60925e-05	0.0106759
Gm7993	494.78	-1.29802	0.314615	-4.12575	3.69527e-05	0.0107279
Zfp108	18.7481	-3.48011	0.847408	-4.10677	4.01234e-05	0.0112566
S100a4	793.693	-1.10631	0.269752	-4.10121	4.10996e-05	0.0112566
1700021F05Rik	199.516	-1.10356	0.269444	-4.09569	4.20917e-05	0.0112566
2410015M20Rik	148.895	-1.9823	0.485537	-4.08269	4.45181e-05	0.0112566
Dntt	579.367	-0.944986	0.231787	-4.07695	4.56303e-05	0.0113547
Exosc6	11.3201	-6.84179	1.69427	-4.03819	5.38648e-05	0.0127945
Mageb16-ps2	9.3752	-6.57119	1.69485	-3.87715	0.000105685	0.0202175
Ndufa1	894.134	-1.38615	0.358257	-3.86916	0.000109212	0.0203823
Tmem242	266.272	-0.894496	0.233953	-3.82339	0.000131627	0.022928
Nme6	53.82	-1.52851	0.401272	-3.80916	0.000139442	0.0231785
Gm12033	8.79197	-6.47995	1.70251	-3.80612	0.000141163	0.0231785
Csrp2	96.4235	-1.49793	0.393699	-3.80477	0.000141936	0.0231785
Maff	8.67202	-4.03807	1.08764	-3.7127	0.000205061	0.0301979
Selenoh	601.566	-1.43981	0.387943	-3.71141	0.000206109	0.0301979
Gm9797	8.87553	-6.49028	1.75971	-3.68826	0.00022579	0.0318893
Zmynd10	11.7008	-4.92485	1.34043	-3.67409	0.0002387	0.0328255
2410002F23Rik	282.943	-0.712309	0.194105	-3.66971	0.000242831	0.0331031
Arpc5l	1190.26	-0.98863	0.270057	-3.66083	0.000251404	0.033686
Urm1	68.7329	-1.11131	0.305638	-3.63603	0.000276872	0.0358721
Ccdc134	94.2349	-1.38014	0.380465	-3.62752	0.000286153	0.0361776
Ccdc58	200.907	-1.07022	0.298126	-3.58982	0.000330907	0.0402142
Nme1	654.369	-0.9132	0.254853	-3.58324	0.000339358	0.0405658
Gm13772	280.567	-0.982874	0.274814	-3.5765	0.00034822	0.0410455
Xrcc6	761.298	-0.84084	0.235499	-3.57046	0.000356351	0.0414154
Tomm7	548.655	-1.09141	0.306027	-3.56639	0.000361926	0.0414154
Mrpl23-ps1	241.41	-1.12247	0.315913	-3.55311	0.000380707	0.042631
Mien1	436.48	-1.19878	0.338783	-3.53849	0.000402421	0.0441171
Nop10	505.439	-0.953093	0.270178	-3.52765	0.000419274	0.0453307
Commd4	391.267	-1.034	0.295315	-3.50136	0.000462897	0.0485225
Herpud1	631.872	-0.904243	0.258269	-3.50116	0.00046323	0.0485225
Gm15765	11.9796	-4.17421	1.19244	-3.50057	0.00046427	0.0485225
Cops9	872.649	-1.15354	0.3306	-3.48923	0.000484412	0.0496348
Gm6472	7557.61	-0.875885	0.251862	-3.47764	0.000505853	0.0511629
Gm45902	194.768	-0.72607	0.209276	-3.46943	0.000521565	0.0518168
Naxe	104.386	-0.868399	0.250325	-3.46909	0.000522233	0.0518168
Tmem205	34.7811	-1.87561	0.542364	-3.45821	0.000543783	0.0526715
Rep15	66.4202	-1.69873	0.491253	-3.45796	0.000544287	0.0526715
Cst3	1792.04	-0.974534	0.282356	-3.45144	0.00055761	0.0530448
Snu13	1441.09	-0.876274	0.25392	-3.45098	0.000558553	0.0530448
S100a10	640.848	-1.13226	0.32824	-3.44947	0.000561678	0.0530448
Gm14780	9.52998	-3.55312	1.03566	-3.43077	0.000601873	0.0551595
Rps4x	17916.6	-1.12681	0.328989	-3.42508	0.000614618	0.0553757
Baiap2	59.2154	-1.85012	0.54055	-3.42266	0.000620125	0.0555526
Gngt2	201.511	-1.10822	0.324871	-3.41127	0.000646606	0.0571756
Adprhl2	41.4295	-1.96772	0.577012	-3.41019	0.000649183	0.0571756
Matk	28.0307	-2.29279	0.67674	-3.38799	0.000704057	0.0607114
Rpl32	8112.52	-0.975257	0.287882	-3.3877	0.000704821	0.0607114
Dctpp1	192.103	-0.860942	0.254604	-3.38149	0.000720936	0.0612186
H2afv	785.945	-1.24235	0.367459	-3.38092	0.000722423	0.0612186
Adamts1	25.5863	-1.86585	0.552371	-3.37789	0.000730453	0.0615662
Sap30bp	241.116	-0.961658	0.284843	-3.3761	0.000735211	0.0616359
Rarres2	24.616	-2.27124	0.674993	-3.36484	0.000765888	0.0635282
Aprt	317.101	-0.800319	0.238513	-3.35546	0.000792341	0.0653049
Rpl35a	4240.04	-1.22767	0.366747	-3.34746	0.000815571	0.0653049
Pcdhb18	8.755	-5.72339	1.70995	-3.34712	0.000816568	0.0653049
Rpl18	6412.84	-0.983963	0.294218	-3.34434	0.000824793	0.0653049
1810014B01Rik	141.005	-0.845641	0.253105	-3.34107	0.00083455	0.0653049
Emg1	1224.02	-0.70224	0.210309	-3.33908	0.000840554	0.0653049
Gm10221	1219.9	-1.11334	0.333451	-3.33885	0.000841247	0.0653049
Lsm7	222.078	-1.32275	0.396591	-3.33529	0.000852111	0.0658057
Cox7a2l	2043.66	-0.841316	0.252357	-3.33383	0.000856603	0.0658283
Cox5b	655.081	-1.11128	0.337019	-3.29738	0.000975917	0.0721672
Tmem258	468.575	-0.958502	0.291881	-3.28388	0.00102389	0.0746582
Plac8	1137.72	-1.06971	0.326029	-3.28103	0.00103428	0.0750666
Tomm6	195.309	-1.47926	0.451281	-3.27792	0.00104575	0.0755496
Acadvl	430.403	-0.700763	0.214288	-3.27019	0.00107475	0.0764236
Gm128	9.79417	-3.60245	1.10189	-3.26935	0.00107795	0.0764236
Tmem147	163.413	-1.02791	0.314515	-3.26823	0.00108223	0.0764236
Cdyl2	32.118	-1.86083	0.570205	-3.26344	0.00110067	0.077032
Gm2000	2248.24	-1.02848	0.315463	-3.26022	0.00111324	0.0775656
Mrpl33	2170.3	-1.04483	0.320904	-3.2559	0.00113033	0.0784076
Ankrd10	690.919	-0.620459	0.190757	-3.25262	0.00114345	0.0788542
Rtn4ip1	325.603	-0.658885	0.202852	-3.2481	0.00116177	0.0795329
Eif2ak4	301.205	-0.674021	0.207603	-3.24669	0.00116757	0.0795336
Mrps18a	171.845	-1.13573	0.350914	-3.23648	0.00121012	0.0802702
Gm17808	6.53479	-4.12605	1.27497	-3.23619	0.00121137	0.0802702
Trappc2	158.833	-0.84317	0.260734	-3.23383	0.00122143	0.0802702
Scd2	950.52	-0.733852	0.226968	-3.23329	0.00122374	0.0802702
Rps28	3227.41	-1.54867	0.479867	-3.2273	0.00124965	0.0816285
Polr2e	139.605	-0.870165	0.270056	-3.22217	0.00127223	0.0820385
Id3	204.805	-1.13811	0.353992	-3.21507	0.00130413	0.0827728
Mif	388.11	-0.706902	0.220127	-3.21134	0.00132118	0.0835165
Gemin6	231.592	-0.986589	0.307487	-3.20855	0.00133405	0.0839519
Gm15645	305.628	-0.991742	0.30936	-3.20579	0.00134693	0.0841269
Sac3d1	99.399	-1.22195	0.381353	-3.20425	0.00135415	0.0842419
Rpl10a	3701.35	-0.845054	0.264592	-3.1938	0.00140413	0.0865178
Sap30	198.239	-1.05898	0.331672	-3.19286	0.0014087	0.0865178
Gm10131	1158.44	-0.908332	0.284563	-3.19202	0.00141281	0.0865178
Cmc2	356.005	-1.10477	0.346665	-3.18685	0.00143834	0.0876823
Pcdhb16	38.2654	-1.37675	0.432137	-3.18591	0.00144301	0.0876823
Ankrd35	27.1008	-1.47704	0.463868	-3.18417	0.00145168	0.0878687
Prpf19	891.767	-0.71983	0.226299	-3.18087	0.00146832	0.088243
Rps13	1901.71	-1.2039	0.378499	-3.18071	0.00146912	0.088243
Ercc1	40.7928	-1.67943	0.528557	-3.17739	0.00148606	0.0887377
Gm20430	679.981	-0.881437	0.278319	-3.167	0.0015402	0.0900958
Gm8624	29.0378	-1.38681	0.439004	-3.15899	0.00158315	0.0912464
Endou	60.1886	-1.15388	0.367415	-3.14053	0.00168644	0.0953757
Mzb1	339.136	-1.35884	0.434043	-3.13066	0.00174414	0.0976533
Tfpt	80.5023	-1.3599	0.434981	-3.12633	0.00177	0.0983983
Oxld1	28.3894	-1.7146	0.549068	-3.12275	0.00179171	0.0992038
Ndufb11	1338.82	-0.88958	0.285106	-3.12017	0.00180746	0.0992038
Ppp1r35	53.3434	-1.82051	0.583531	-3.11981	0.00180967	0.0992038
Hmgn1	2353.68	-0.752358	0.241243	-3.11867	0.00181671	0.0992038
Zfp768	41.2805	-1.31617	0.422112	-3.11806	0.00182043	0.0992038
E2f5	69.2254	-1.1905	0.381991	-3.11656	0.00182974	0.0992557
Slc35g1	216.084	-0.891053	0.286123	-3.11423	0.00184426	0.0995674
Gm9843	1907.12	-1.12918	0.363852	-3.10339	0.00191316	0.100079
Gna14	29.7129	-1.70157	0.548328	-3.1032	0.00191437	0.100079
Polr2j	351.322	-0.929558	0.299883	-3.09974	0.00193693	0.100547
Rusc1	34.5918	-1.36827	0.442351	-3.09318	0.00198027	0.101648
Etfbkmt	95.272	-1.28084	0.414281	-3.09172	0.00199	0.101648
Uqcc2	118.8	-0.951654	0.307841	-3.09139	0.00199225	0.101648
Rps15a-ps6	735.881	-1.16878	0.37878	-3.08565	0.00203107	0.101694
Shisa8	6.95108	-3.71415	1.20381	-3.08532	0.00203333	0.101694
Rps15a	6930.96	-0.939622	0.304597	-3.0848	0.00203686	0.101694
Sf3b5	513.85	-1.16771	0.37996	-3.07325	0.00211741	0.104715
Romo1	505.191	-1.15289	0.37555	-3.06987	0.00214149	0.105573
Atox1	320.856	-0.9736	0.317975	-3.06187	0.00219956	0.107305
Timm10	225.033	-0.824184	0.269658	-3.0564	0.00224009	0.108521
Rplp0	7659.26	-1.01562	0.333408	-3.04618	0.00231773	0.110404
Rpl10a-ps1	3432.42	-0.688597	0.226135	-3.04507	0.00232624	0.110404
Pfdn5	707.461	-0.996288	0.32734	-3.04358	0.00233779	0.110404
Rps21	2677.07	-1.45933	0.479684	-3.04228	0.00234796	0.110537
Gm6265	420.94	-1.11983	0.36881	-3.03633	0.0023948	0.112041
Rpl19	6384.33	-1.11387	0.367171	-3.03366	0.00241604	0.112041
Trim55	8.26629	-3.10564	1.02401	-3.03282	0.00242277	0.112041
Carmil2	177.511	-0.732907	0.241811	-3.03091	0.00243821	0.112075
Rps27	13098	-0.846909	0.279475	-3.03035	0.00244269	0.112075
Mrps24	366.57	-0.890048	0.294327	-3.02402	0.00249444	0.113678
Gm45837	27.9524	-7.41935	2.455	-3.02214	0.00250996	0.113734
Gm15501	3160.29	-0.759267	0.251488	-3.0191	0.00253531	0.113885
Mrpl27	232.37	-0.883174	0.293067	-3.01355	0.00258208	0.114655
Rpl23	3683.89	-0.61231	0.203208	-3.01322	0.00258492	0.114655
Tnfrsf22	110.193	-0.729086	0.242453	-3.00712	0.00263733	0.115754
Rpl39	6024.15	-1.12211	0.37315	-3.00712	0.0026374	0.115754
Cisd1	426.688	-0.900901	0.299658	-3.00643	0.00264336	0.115754
Fkbp4	869.115	-0.61296	0.203961	-3.00529	0.00265332	0.115813
Krtcap2	155.666	-1.23956	0.412761	-3.00308	0.00267259	0.115813
Gm11518	1520.64	-1.05016	0.349741	-3.00267	0.00267623	0.115813
Itpa	274.576	-0.877142	0.292181	-3.00206	0.00268164	0.115813
Rps3	11292.6	-1.02546	0.341783	-3.00031	0.00269703	0.116158
Dph1	14.7278	-2.1673	0.723964	-2.99365	0.00275663	0.117366
Vta1	329.235	-0.677973	0.226556	-2.99252	0.00276686	0.117366
2018-03-02	515.825	-0.727262	0.243062	-2.99208	0.00277081	0.117366
Mcts1	214.795	-0.886626	0.296544	-2.98986	0.00279108	0.11741
Rps15a-ps7	2816.39	-1.00391	0.335802	-2.98959	0.00279352	0.11741
Gm10443	1264.13	-1.36126	0.455611	-2.98776	0.00281033	0.117487
Erdr1	770.62	-1.05336	0.352998	-2.98405	0.00284461	0.118289
Dusp2	261.394	-0.993131	0.333101	-2.98147	0.00286871	0.118645
Gm8730	2028.71	-0.921297	0.309144	-2.98016	0.00288101	0.118645
Dhdds	305.257	-0.754552	0.254076	-2.96979	0.00298005	0.122207
Ado	442.032	-0.486894	0.163981	-2.96922	0.00298561	0.122207
Pex19	198.206	-0.963873	0.324991	-2.96584	0.00301854	0.123234
Rpl14	3369.59	-1.19006	0.401823	-2.96165	0.00305995	0.123836
Id1	42.2433	-1.51528	0.512296	-2.95782	0.00309823	0.124541
Psmb3	700.572	-0.944742	0.31991	-2.95315	0.00314552	0.125611
Sdf2l1	243.575	-1.18075	0.399957	-2.9522	0.0031552	0.125611
Polr2l	208.931	-0.748123	0.253494	-2.95125	0.00316491	0.125611
Mrpl28	206.053	-1.28876	0.436843	-2.95018	0.00317594	0.12573
Mtpap	510.543	-0.649096	0.220463	-2.94424	0.0032375	0.127204
Atp5l	1445.62	-0.894598	0.304004	-2.94272	0.00325345	0.127415
Rpl36a-ps2	1918.64	-0.857446	0.291514	-2.94136	0.00326777	0.127415
Gm15920	560.366	-0.776642	0.264106	-2.94065	0.00327525	0.127415
Gm28911	207.845	-1.40356	0.477493	-2.93945	0.00328797	0.127415
Tfeb	174.306	-0.705755	0.240126	-2.9391	0.00329165	0.127415
Hdhd3	18.5696	-2.21183	0.75302	-2.93728	0.003311	0.127712
Cox4i1	2096.61	-1.30216	0.443418	-2.93664	0.00331786	0.127712
Rpl36	2802.18	-0.936741	0.319873	-2.92847	0.00340631	0.128709
Cenpo	368.928	-0.614368	0.21024	-2.92222	0.0034755	0.130348
Rack1	7181.59	-0.965187	0.330692	-2.91869	0.00351511	0.131206
Rbm4	449.674	-0.623172	0.213684	-2.91633	0.00354176	0.131886
Gm28048	1233.72	-0.538947	0.185309	-2.90836	0.00363329	0.134035
Ndufa2	545.542	-1.04449	0.359138	-2.90833	0.00363366	0.134035
Gm9790	47.3778	-1.39506	0.479821	-2.90746	0.00364378	0.134093
Banf1	344.235	-0.899392	0.310037	-2.90092	0.00372067	0.135965
Naaladl1	17.1956	-1.83876	0.635323	-2.89421	0.00380113	0.138518
Rps12	1770.91	-0.961856	0.332486	-2.89292	0.00381681	0.138518
Sem1	844.62	-1.01757	0.35176	-2.89279	0.00381839	0.138518
Zfp566	54.1868	-1.40048	0.484576	-2.89012	0.00385089	0.138782
Rps11	4143.21	-0.996971	0.345213	-2.88799	0.00387715	0.139409
2010111I01Rik	256.175	-0.802353	0.278224	-2.88383	0.00392868	0.139616
Ilkap	798.5	-0.72395	0.251088	-2.88325	0.00393597	0.139616
2010107E04Rik	972.156	-1.19766	0.415563	-2.88203	0.00395128	0.139616
Pf4	3112.19	-0.705728	0.244927	-2.88138	0.00395935	0.139616
Zfp629	199.36	-0.91982	0.319336	-2.88041	0.00397155	0.139616
Erp29	1811.9	-0.610965	0.212349	-2.87718	0.0040125	0.140024
Rmdn2	34.0664	-1.14015	0.396527	-2.87534	0.00403593	0.140024
Rpl27	792.82	-1.16773	0.406262	-2.87434	0.00404878	0.140024
Wdr36	473.882	-0.569539	0.198278	-2.87242	0.00407344	0.140235
Rbm8a	477.669	-0.79504	0.277564	-2.86435	0.00417871	0.142395
Rps16	4613.76	-0.907007	0.316689	-2.86403	0.00418291	0.142395
Rpl27-ps3	2251.48	-1.15712	0.404342	-2.86173	0.00421334	0.142395
Sumo1	2136.37	-0.626116	0.218926	-2.85995	0.00423714	0.142544
Gm5148	120.272	-1.13297	0.396375	-2.85832	0.00425887	0.142968
Spry4	8.94909	-2.88781	1.01068	-2.85728	0.00427284	0.143131
Cks1b	1115.08	-0.858291	0.300509	-2.85612	0.00428851	0.14335
Abracl	546.442	-0.731194	0.256238	-2.85357	0.00432304	0.144196
Igll1	1280.84	-1.00557	0.352642	-2.85154	0.0043508	0.144507
Atp5h	3373.96	-1.0466	0.367507	-2.84783	0.00440181	0.145271
Plekha3	424.447	-0.603515	0.211961	-2.84729	0.00440937	0.145271
Uba52	4084.54	-1.1472	0.402974	-2.84683	0.00441564	0.145271
Ndufb10	258.974	-0.947355	0.332991	-2.84499	0.00444135	0.145271
Park7	258.476	-0.838703	0.29507	-2.84239	0.00447766	0.145426
Gm5616	523.038	-0.814925	0.286724	-2.84219	0.00448049	0.145426
Ap2s1	349.252	-1.28455	0.452378	-2.83955	0.00451773	0.146332
Ighv5-2	23.9931	-1.45545	0.512732	-2.83862	0.00453094	0.146457
Rps18-ps3	1327.66	-0.77941	0.275191	-2.83225	0.00462214	0.149097
Nop9	298.797	-0.748042	0.264285	-2.83044	0.00464837	0.149284
Hist1h2ba	11.2244	-2.19085	0.774709	-2.82797	0.00468443	0.149284
Ppa1	378.121	-0.738606	0.261231	-2.82741	0.00469263	0.149284
Ndufa9	790.709	-0.604638	0.213957	-2.82598	0.00471362	0.149284
Rpl30	2817.13	-0.766323	0.271269	-2.82496	0.00472869	0.149307
Nhp2	665.287	-0.917656	0.324876	-2.82464	0.00473342	0.149307
Cox8a	1954.06	-0.92486	0.32785	-2.82098	0.00478768	0.150453
Mttp	64.991	-0.846351	0.300721	-2.81441	0.00488668	0.151919
Iba57	189.949	-0.826332	0.293684	-2.81368	0.00489777	0.151919
Naa10	568.876	-0.638229	0.226901	-2.81281	0.00491106	0.151919
Uqcrq	940.508	-1.37439	0.488794	-2.8118	0.00492657	0.151919
Ppp1r8	223.214	-0.776585	0.276785	-2.80574	0.0050202	0.152565
Pip4k2b	270.608	-0.788642	0.2811	-2.80555	0.00502303	0.152565
Rps5	10673.3	-0.957297	0.341225	-2.80547	0.00502426	0.152565
Agpat5	1011.78	-0.634602	0.226219	-2.80525	0.00502769	0.152565
Rpl39-ps	8633.43	-0.957647	0.341399	-2.80507	0.00503063	0.152565
Cpsf6	1779.92	-0.451018	0.16084	-2.80414	0.00504503	0.152671
Mrpl41	343.456	-1.15572	0.412244	-2.80348	0.0050554	0.152671
Cln6	128.809	-0.793095	0.282952	-2.80293	0.00506403	0.152671
Snrpe	891.567	-0.98908	0.354159	-2.79276	0.0052261	0.15576
Gm26983	26.0277	-1.91855	0.687479	-2.79071	0.00525928	0.156446
Tmem107	74.5443	-1.71548	0.615055	-2.78914	0.00528476	0.156446
Snrpg	1726.61	-0.549348	0.197004	-2.78852	0.005295	0.156446
Nbdy	145.799	-0.773541	0.277427	-2.78827	0.00529904	0.156446
Gm10036	1394.52	-0.664448	0.238492	-2.78604	0.00533561	0.1568
2900026A02Rik	136.281	-1.07477	0.386118	-2.78352	0.00537726	0.1568
Kpna2	4309.66	-0.704409	0.253085	-2.78329	0.00538102	0.1568
Ndufa7	514.89	-0.866326	0.311331	-2.78265	0.00539164	0.156806
Ccdc170	8.40587	-2.62302	0.94283	-2.78208	0.00540124	0.156806
Dennd6b	23.595	-1.81687	0.653432	-2.78051	0.00542738	0.156983
Ano8	27.5328	-1.78571	0.643368	-2.77557	0.00551051	0.158125
Rps18	4347.21	-0.782428	0.282036	-2.77421	0.0055336	0.158125
Rpl36a	2594.16	-0.831677	0.299801	-2.7741	0.00553545	0.158125
Rpl38	4256.44	-0.662948	0.239278	-2.77062	0.00559504	0.15919
Atp5k	736.738	-1.16708	0.421935	-2.76601	0.00567465	0.161162
Dgkz	271.101	-0.90945	0.328995	-2.76433	0.005704	0.161703
Gm9027	34.6435	-1.49067	0.539689	-2.76209	0.00574325	0.162341
Yeats2	461.284	-0.549952	0.1993	-2.75941	0.0057905	0.162341
Rpl27a	2407.24	-0.774839	0.28081	-2.7593	0.00579259	0.162341
Commd3	698.634	-0.622367	0.225716	-2.75731	0.00582796	0.162341
Gm13841	1575.46	-1.09414	0.396825	-2.75724	0.00582922	0.162341
Gm8210	1575.46	-1.09414	0.396825	-2.75724	0.00582922	0.162341
Rpl36al	3030.65	-0.643838	0.233531	-2.75696	0.00583409	0.162341
Dkkl1	15.7212	-3.25049	1.17904	-2.7569	0.00583514	0.162341
Cpsf4	193.184	-0.780485	0.283111	-2.75682	0.00583662	0.162341
Lgals1	385.173	-1.14233	0.414794	-2.75396	0.00588788	0.16337
Ddit4	157.284	-1.33644	0.485924	-2.75031	0.0059539	0.16433
Rpl9	6001.4	-0.864707	0.315016	-2.74496	0.00605177	0.165751
Gm9825	274.855	-0.770126	0.280631	-2.74427	0.00606458	0.165751
Lrig3	19.168	-2.12959	0.776414	-2.74285	0.00609083	0.165751
Brdt	18.8016	-1.54069	0.561934	-2.74176	0.00611114	0.165751
Hes6	131.854	-1.04636	0.381773	-2.74079	0.0061291	0.165951
Ctns	183.992	-0.698649	0.255202	-2.73763	0.00618842	0.167112
Cox6c	2810.28	-0.953384	0.348649	-2.73451	0.00624739	0.168059
Ppp4r1	850.259	-0.408803	0.149564	-2.7333	0.00627037	0.168059
Gm5905	799.073	-1.10766	0.405413	-2.73219	0.00629151	0.168314
Fam98b	530.69	-0.525477	0.19243	-2.73075	0.00631909	0.168686
Gm12013	1003.63	-0.924297	0.338566	-2.73003	0.00633277	0.168686
Timm22	140.753	-0.715271	0.262025	-2.72978	0.00633771	0.168686
Magoh	1942.52	-0.543186	0.199132	-2.72777	0.00637645	0.168777
Rps17	14003.2	-0.81925	0.300497	-2.72631	0.00640459	0.168891
Itpripl1	358.377	-0.594317	0.218066	-2.72539	0.00642249	0.168935
Wnt10b	8.9639	-3.24648	1.19313	-2.72098	0.00650892	0.1706
Cox6b1	1615.36	-0.888679	0.326793	-2.71939	0.00654019	0.1706
Rps27rt	3657.21	-1.06821	0.393368	-2.71556	0.00661647	0.171768
Gm6565	89.445	-0.982913	0.361966	-2.71549	0.00661784	0.171768
Gpx4-ps2	237.687	-1.47683	0.54454	-2.71206	0.00668668	0.172625
Dyrk2	704.847	-0.696005	0.256672	-2.71165	0.00669492	0.172625
Rps9	4998.8	-1.09672	0.404613	-2.71053	0.00671754	0.172641
Ppp3r1	1199.5	-0.811598	0.299686	-2.70816	0.00676565	0.173309
U2af1	679.738	-1.04269	0.385559	-2.70436	0.00684367	0.174169
Mrps14	1475.64	-0.653213	0.241598	-2.70372	0.00685684	0.174221
Gm15148	1223.95	-0.870476	0.322163	-2.70197	0.00689298	0.174809
Xpo5	706.789	-0.539154	0.199588	-2.70133	0.0069062	0.174809
Gm7536	4012.5	-0.784309	0.29116	-2.69374	0.0070655	0.176942
1810009A15Rik	80.8113	-1.45885	0.541774	-2.69272	0.0070871	0.1772
Rps23-ps1	16760.9	-0.649304	0.241401	-2.68973	0.00715091	0.178227
Rfc3	512.601	-0.723518	0.269127	-2.68839	0.00717968	0.17866
Rps10	5801.61	-1.12854	0.420073	-2.68653	0.00721981	0.179022
Prdm4	524.97	-0.449066	0.16718	-2.68613	0.00722848	0.179022
Timm13	151.586	-1.47651	0.550352	-2.68284	0.00730007	0.17966
Rps19	6511	-0.78415	0.292532	-2.68056	0.00734983	0.180036
Nme2	664.945	-0.876898	0.327373	-2.67859	0.00739327	0.180536
Tbc1d7	58.952	-1.13314	0.423757	-2.67404	0.0074943	0.182152
Cbx3-ps6	148.898	-7.49199	2.80386	-2.67202	0.00753955	0.182686
Smarcd3	9.5371	-2.23678	0.837354	-2.67125	0.00755704	0.182787
Rps15	3045.25	-0.904154	0.33872	-2.66932	0.00760044	0.182787
Ighv10-3	8.7479	-2.76903	1.03752	-2.66889	0.00761032	0.182787
Fkbp5	308.374	-0.967124	0.36239	-2.66874	0.00761372	0.182787
Rps3a1	22121.1	-0.708236	0.265736	-2.66519	0.00769448	0.183602
Ndufa8	240.265	-0.801471	0.301089	-2.6619	0.00776999	0.184561
Pcif1	471.622	-0.776308	0.292442	-2.65457	0.00794103	0.186765
Bahd1	89.4635	-0.866101	0.32631	-2.65423	0.00794908	0.186765
Lck	123.909	-0.705019	0.26566	-2.65384	0.0079581	0.186765
Snrpb2	1316.39	-0.551428	0.207937	-2.6519	0.00800408	0.186879
Myl6	2221.76	-0.576865	0.217534	-2.65183	0.00800561	0.186879
Gtse1	398.261	-0.595711	0.224659	-2.65162	0.00801063	0.186879
Cmtr2	53.068	-1.27935	0.48342	-2.64646	0.00813384	0.188489
Mettl18	75.6442	-1.34736	0.509164	-2.64622	0.00813975	0.188489
Pdha1	1668.91	-0.643077	0.243388	-2.64219	0.00823729	0.190186
Morf4l1	3404.26	-0.540881	0.204834	-2.64058	0.00827632	0.190216
Ndufa12	243.252	-0.700788	0.265621	-2.6383	0.00833232	0.190695
Use1	375.732	-0.863515	0.328489	-2.62875	0.00856993	0.194429
Tex30	455.57	-0.630885	0.240158	-2.62696	0.00861514	0.194891
Rpl7	8723.95	-0.773179	0.294447	-2.62587	0.00864286	0.195237
Gm45930	9.33357	-2.72473	1.0387	-2.62321	0.00871064	0.196202
Nudc	434.907	-0.890629	0.340168	-2.6182	0.00883939	0.198248
Rps8	4486.42	-0.763753	0.292129	-2.61444	0.00893743	0.199168
Tmem176a	189.046	-0.807333	0.3088	-2.61442	0.00893786	0.199168
Ell3	18.2379	-1.83754	0.702987	-2.6139	0.00895153	0.199168
1810037I17Rik	1246.84	-1.20185	0.460244	-2.61133	0.00901919	0.200275
Siva1	593.325	-0.712962	0.273088	-2.61074	0.0090347	0.200335
Efcab2	79.621	-0.772919	0.29627	-2.60883	0.00908513	0.200602
Gm12191	6708.11	-0.696075	0.267274	-2.60435	0.0092048	0.202674
Bod1	138.937	-0.993958	0.382049	-2.60165	0.00927754	0.203134
Wdr3	575.718	-0.535598	0.20606	-2.59923	0.0093433	0.203404
Lamtor2	410.811	-1.21662	0.468232	-2.59834	0.0093677	0.203404
Sh3bgrl3	1770.86	-0.704477	0.271478	-2.59497	0.00945996	0.204275
Rpl29	1864.81	-0.982351	0.378752	-2.59366	0.00949616	0.204718
Psma5	1903.82	-0.853918	0.329427	-2.59213	0.00953842	0.204718
Grcc10	298.688	-0.667704	0.257614	-2.59188	0.00954525	0.204718
Vpreb3	1461.62	-0.97221	0.375255	-2.5908	0.00957537	0.204921
Atp5c1	3414.69	-0.463531	0.178946	-2.59034	0.0095882	0.204921
Syf2	989.741	-0.642729	0.248669	-2.58468	0.009747	0.206184
Elof1	406.791	-0.853462	0.330383	-2.58325	0.0097875	0.206341
Rpl13	8112.79	-0.667763	0.258515	-2.58307	0.00979256	0.206341
Strip1	243.045	-0.685077	0.265641	-2.57895	0.00991001	0.208256
Cdh4	9.14736	-2.71118	1.0543	-2.57155	0.0101244	0.211493
Rps27a	4409.19	-0.726703	0.282721	-2.57039	0.0101584	0.211493
Panx1	146.765	-0.705118	0.274522	-2.56854	0.0102129	0.212064
3110040N11Rik	135.237	-0.787433	0.307393	-2.56165	0.0104177	0.21461
Atp5e	1379.5	-0.970078	0.379067	-2.55912	0.0104938	0.215294
Ndufa10	1060.3	-0.521094	0.203735	-2.5577	0.0105367	0.215389
Cdca7	849.245	-0.496695	0.19428	-2.55659	0.0105703	0.215389
Nthl1	10.6674	-1.95085	0.763381	-2.55554	0.0106024	0.215389
Ndufc2	1193.01	-0.705559	0.276122	-2.55525	0.0106113	0.215389
Sdhb	672.77	-0.546494	0.213896	-2.55495	0.0106204	0.215389
Tufm	308.326	-0.855939	0.335402	-2.55198	0.0107113	0.216394
Dgcr14	105.359	-1.07213	0.420681	-2.54856	0.0108168	0.216897
Gtf3c5	207.687	-0.904603	0.354979	-2.54833	0.010824	0.216897
Adat3	34.8317	-1.47349	0.57837	-2.54765	0.010845	0.216897
Myl4	376.19	-1.19258	0.468254	-2.54686	0.0108697	0.216897
Pop7	82.9173	-1.05781	0.415617	-2.54515	0.0109231	0.21725
Adgrg1	636.932	-0.696521	0.273703	-2.54481	0.0109339	0.21725
Nedd8	154.277	-1.06346	0.418251	-2.54263	0.011002	0.218328
Sh3glb2	89.8457	-0.84207	0.331304	-2.54168	0.0110321	0.218647
Ppp2r3d	27.6748	-1.25464	0.494132	-2.53907	0.0111148	0.21973
Cxcr4	2676.64	-0.655327	0.258291	-2.53717	0.0111754	0.220096
Psmd4	814.242	-0.827356	0.326292	-2.53563	0.0112245	0.220533
Spice1	252.307	-0.626108	0.247183	-2.53297	0.0113101	0.221276
Pgls	861.555	-0.868798	0.343044	-2.53262	0.0113214	0.221276
Rps26	6122.98	-0.749982	0.296225	-2.5318	0.011348	0.221276
Ddrgk1	148.516	-0.655503	0.258909	-2.53179	0.0113482	0.221276
Lmbrd1	528.362	-0.560716	0.221484	-2.53163	0.0113532	0.221276
Rpl37a	4813.72	-1.19055	0.470322	-2.53135	0.0113623	0.221276
Rae1	445.87	-0.637067	0.251718	-2.53088	0.0113778	0.221301
Uqcr10	1192.59	-1.01731	0.402165	-2.52959	0.0114197	0.221842
Gm10774	60.3881	-1.02751	0.408174	-2.51734	0.0118245	0.227973
Gm10243	191.569	-1.06407	0.422965	-2.51574	0.0118782	0.227973
Rpl35a-ps2	191.569	-1.06407	0.422965	-2.51574	0.0118782	0.227973
Rpl35a-ps3	191.569	-1.06407	0.422965	-2.51574	0.0118782	0.227973
Rpl35a-ps4	191.569	-1.06407	0.422965	-2.51574	0.0118782	0.227973
Rpl35a-ps6	191.569	-1.06407	0.422965	-2.51574	0.0118782	0.227973
Nfyb	1000.4	-0.431953	0.171822	-2.51396	0.0119383	0.228798
Suclg1	428.026	-0.620717	0.247046	-2.51255	0.0119861	0.229324
Mrpl11	233.675	-0.903041	0.359449	-2.51229	0.011995	0.229324
Usp6nl	902.152	-0.42921	0.170907	-2.51137	0.0120263	0.229429
Gm8337	14.1196	-1.5019	0.598409	-2.50982	0.0120794	0.230095
Smim7	510.859	-0.6523	0.26023	-2.50663	0.012189	0.231349
Rpl13a	5533.35	-0.600975	0.239762	-2.50654	0.0121918	0.231349
S100a13	127.779	-1.08384	0.432674	-2.50499	0.0122454	0.23185
Myg1	237.237	-0.496079	0.198135	-2.50375	0.0122886	0.232106
Igkv10-95	12.6966	-2.10244	0.840232	-2.50221	0.012342	0.232318
Mrpl52	786.788	-0.484142	0.193491	-2.50215	0.0123442	0.232318
Atat1	88.5941	-0.901262	0.360693	-2.4987	0.0124651	0.23431
Eid2	15.7937	-2.77312	1.11045	-2.49729	0.0125146	0.234424
Egln2	268.65	-0.808924	0.32409	-2.49598	0.0125609	0.234424
Dlg4	26.7644	-1.53879	0.617019	-2.49392	0.0126341	0.235107
Gm14303	2531.49	-0.577458	0.231568	-2.49369	0.0126424	0.235107
Rgs13	6.5713	-2.95329	1.18574	-2.49067	0.0127503	0.235594
2510002D24Rik	139.443	-0.654466	0.262836	-2.49001	0.0127738	0.235594
Dynlt1b	1154.56	-0.846152	0.33989	-2.48949	0.0127926	0.235664
Rps12l1	4375.19	-0.892006	0.359568	-2.48077	0.0131099	0.238426
Msh5	88.5365	-0.950547	0.384166	-2.47431	0.0133494	0.240827
Ndufb3	527.215	-0.68819	0.278325	-2.47262	0.0134128	0.241139
Mpv17l2	133.218	-0.998546	0.403955	-2.47192	0.0134388	0.241152
Gm4811	122.19	-0.633988	0.256596	-2.47076	0.0134825	0.241152
Cenpw	353.524	-0.59714	0.241703	-2.47055	0.0134905	0.241152
Lef1	517.721	-0.489618	0.198271	-2.46944	0.0135326	0.24143
Eef1b2	4191.37	-0.689985	0.279469	-2.46892	0.0135522	0.24143
Miip	155.62	-0.805684	0.32642	-2.46825	0.0135777	0.241609
Gm11808	1497.18	-0.90371	0.366264	-2.46737	0.0136108	0.241615
Rpl36a-ps3	811.315	-0.62634	0.253885	-2.46703	0.013624	0.241615
Taf1a	101.644	-0.92857	0.376393	-2.46702	0.0136243	0.241615
Men1	224.513	-0.666487	0.270513	-2.46379	0.0137475	0.243525
Gm11942	438.832	-1.14004	0.463152	-2.46148	0.0138363	0.244265
Fv1	366.079	-0.607105	0.246682	-2.46109	0.0138516	0.244265
Gm15536	137.118	-1.37041	0.557074	-2.46	0.0138935	0.244468
Gm9200	18.4769	-1.5531	0.631927	-2.45772	0.0139823	0.245689
Psenen	440.153	-0.687886	0.279925	-2.45739	0.013995	0.245689
Pard6g	55.8845	-0.996106	0.405629	-2.45571	0.0140608	0.246237
Tspan4	73.462	-1.21817	0.496122	-2.45539	0.0140734	0.246237
Sec13	629.134	-0.636479	0.259488	-2.45283	0.0141737	0.247265
Rps29	12436.9	-0.648215	0.264351	-2.4521	0.0142027	0.247395
Prtn3	1256.93	-0.544342	0.222175	-2.45006	0.0142834	0.247974
Aldh4a1	59.7226	-1.05233	0.43015	-2.44643	0.0144277	0.248827
Pole3	874.212	-0.589028	0.241057	-2.44352	0.0145447	0.250294
Nup35	546.887	-0.514456	0.210743	-2.44116	0.0146403	0.251161
Rnf225	9.21552	-1.82938	0.749469	-2.4409	0.0146506	0.251161
Rabac1	187.7	-1.23756	0.507361	-2.43922	0.0147192	0.251802
Tcta	83.8467	-0.913534	0.374943	-2.43646	0.0148319	0.252464
Relb	54.2571	-1.13841	0.46747	-2.43527	0.0148808	0.253021
Ech1	542.447	-0.655028	0.269224	-2.43302	0.0149733	0.254223
Gm10288	4363.47	-0.481939	0.198103	-2.43277	0.0149839	0.254223
Atraid	110.633	-0.837412	0.344295	-2.43225	0.0150054	0.254313
Sdhaf1	45.7797	-1.14384	0.470586	-2.43068	0.0150704	0.254863
Serf2	1189.62	-0.667709	0.27476	-2.43015	0.0150924	0.254961
Prr3	88.5787	-0.723804	0.298211	-2.42715	0.0152179	0.25615
Syde2	30.6935	-1.12448	0.46356	-2.42574	0.015277	0.25615
Gm8451	53.4396	-0.882276	0.363947	-2.42419	0.0153425	0.25615
Dus3l	116.84	-0.823415	0.339797	-2.42325	0.0153821	0.256266
Ufc1	309.484	-0.568154	0.234815	-2.41958	0.0155383	0.257699
Zranb3	369.728	-0.616299	0.254758	-2.41915	0.0155567	0.257699
Gpr176	7.24471	-3.27032	1.35199	-2.4189	0.0155676	0.257699
Fis1	735.76	-0.59101	0.244442	-2.41779	0.0156149	0.257699
Ctu2	54.7055	-1.08796	0.449985	-2.41777	0.0156159	0.257699
Gm9385	1124.79	-0.834414	0.345118	-2.41777	0.0156161	0.257699
Fau	832.144	-0.998093	0.413025	-2.41654	0.0156687	0.258024
Rps20	5084.34	-0.755139	0.313203	-2.41102	0.0159079	0.260866
Pcdhga8	14.3069	-3.17285	1.3167	-2.40969	0.015966	0.261293
Ttc39c	29.4056	-1.08558	0.450665	-2.40884	0.0160033	0.261293
Ssr4	566.969	-0.837568	0.347798	-2.4082	0.0160314	0.261293
Sbk1	347.442	-0.642363	0.267228	-2.40381	0.0162254	0.262524
Tex261	339.528	-0.617508	0.257048	-2.40231	0.016292	0.262893
Psmb4	1652.42	-0.954064	0.397203	-2.40196	0.0163076	0.262893
Plekha8	264.979	-0.860169	0.358489	-2.39943	0.0164207	0.263849
Inpp5a	178.301	-0.576416	0.240243	-2.3993	0.0164264	0.263849
Gm16510	26.011	-1.10721	0.461546	-2.39892	0.0164434	0.263852
Gm16286	566.525	-0.641837	0.267612	-2.39838	0.0164675	0.263878
Atp5g2	272.43	-0.725566	0.302554	-2.39814	0.0164787	0.263878
Gm2163	13.5528	-2.26068	0.944634	-2.39319	0.0167027	0.266486
Gm4332	4596.01	-0.718559	0.300778	-2.389	0.0168943	0.26772
Adcy5	23.0138	-1.72508	0.7222	-2.38865	0.0169105	0.26772
Higd1a	326.203	-0.717242	0.300441	-2.3873	0.0169727	0.26772
Dynlt1f	529.706	-0.907948	0.380327	-2.38728	0.0169735	0.26772
Tuba1b	19512.8	-0.58717	0.246021	-2.38667	0.0170017	0.26772
Gm15590	13.479	-2.30206	0.964612	-2.38651	0.017009	0.26772
Rps2-ps11	11.2873	-2.135	0.895768	-2.38343	0.0171519	0.268542
Cstb	314.563	-0.641017	0.268977	-2.38317	0.0171644	0.268542
Lsm4	93.4982	-0.977576	0.410302	-2.38257	0.0171921	0.268542
Med27	163.202	-0.906845	0.380637	-2.38244	0.0171984	0.268542
Prg3	560.707	-0.588485	0.247126	-2.38131	0.017251	0.268542
Rapgef3	27.6852	-1.2702	0.533575	-2.38055	0.0172869	0.268542
Ubl5	1107.87	-0.722365	0.303692	-2.37861	0.0173783	0.268926
Pdcd7	142.863	-0.699265	0.294068	-2.3779	0.0174115	0.268927
Gspt2	61.8195	-0.918216	0.386235	-2.37735	0.0174376	0.269065
Phf5a	843.788	-0.696762	0.293216	-2.37628	0.0174884	0.269111
Mrpl21	411.028	-0.487478	0.20515	-2.3762	0.0174921	0.269111
Tmem97	178.681	-1.0148	0.427285	-2.375	0.0175487	0.269717
Mrpl12	557.774	-0.846006	0.356526	-2.37291	0.0176484	0.270984
Snrpd2	327.013	-1.06567	0.449365	-2.3715	0.0177161	0.271094
Zfp646	708.755	-0.489737	0.206598	-2.37048	0.0177651	0.271094
Rpa3	581.994	-0.906083	0.382318	-2.36997	0.0177894	0.271094
Gm12363	10.5861	-2.20979	0.933023	-2.36842	0.0178641	0.271799
Nop53	1543.94	-0.703819	0.297311	-2.36729	0.0179191	0.272131
H2al1m	9.5809	-2.99368	1.26488	-2.36677	0.017944	0.272131
Xrcc2	218.401	-0.780346	0.329723	-2.36667	0.0179488	0.272131
Rpl24	4672.14	-0.859879	0.363418	-2.36609	0.0179771	0.272133
Rpl41	14894	-0.874334	0.369604	-2.3656	0.018001	0.272133
Fmc1	326.8	-0.947269	0.401037	-2.36205	0.0181743	0.272911
Sap18	449.446	-0.529435	0.224232	-2.3611	0.0182208	0.273346
Pin1	173.326	-0.744402	0.315412	-2.3601	0.0182702	0.273812
Exoc3l4	9.08029	-2.14278	0.90832	-2.35905	0.0183217	0.273812
Rabepk	187.626	-0.5905	0.250385	-2.35837	0.0183555	0.273937
Nhlrc2	611.215	-0.455935	0.193342	-2.35818	0.018365	0.273937
Grrp1	8.10145	-2.22288	0.942827	-2.35768	0.0183895	0.274036
Dnajc24	223.485	-0.637818	0.27065	-2.35661	0.0184425	0.274078
Psma7	2270.14	-0.557344	0.236659	-2.35505	0.0185204	0.274688
Msantd2	124.652	-0.619703	0.263481	-2.35199	0.0186734	0.275654
Slc7a6	111.993	-0.803005	0.34147	-2.35161	0.0186922	0.275654
Tsr2	62.2086	-0.896135	0.381114	-2.35136	0.0187051	0.275654
Ndufs6	589.948	-0.909516	0.387107	-2.34952	0.0187976	0.275654
Lars	1554.06	-0.414239	0.176308	-2.34952	0.0187977	0.275654
Pfdn6	363.484	-0.949143	0.40401	-2.34931	0.0188085	0.275654
Tor1a	318.787	-0.555995	0.23684	-2.34755	0.0188971	0.275675
Gm13092	269.083	-0.885504	0.377252	-2.34725	0.0189128	0.275675
Ficd	50.3646	-0.955792	0.40727	-2.34682	0.0189342	0.275675
Recql4	212.091	-0.817011	0.348148	-2.34673	0.0189387	0.275675
Mrps7	224.398	-0.656677	0.279882	-2.34626	0.0189626	0.275767
Rps13-ps2	1515.57	-0.854363	0.364379	-2.34471	0.0190418	0.276653
Gm8186	1932.51	-0.579688	0.247284	-2.34422	0.0190669	0.276653
Rps2-ps10	6821.14	-1.09185	0.465907	-2.34349	0.0191042	0.276799
Usmg5	690.517	-0.816246	0.348393	-2.34289	0.019135	0.276989
Hcn3	11.2882	-1.90655	0.814247	-2.34149	0.0192072	0.277496
Tsc22d3	416.599	-1.07743	0.460601	-2.33919	0.0193258	0.277719
Rnaseh2a	261.045	-0.643699	0.275271	-2.33842	0.0193656	0.277763
Jak3	57.3537	-1.25344	0.536634	-2.33574	0.0195049	0.278578
Ndufb5	1048.62	-0.538329	0.230557	-2.33491	0.0195483	0.278853
Rps25-ps1	54.4576	-1.10839	0.474858	-2.33415	0.0195881	0.278999
Lst1	287.6	-0.838967	0.359502	-2.33369	0.019612	0.278999
Smarcd2	836.486	-0.663182	0.284385	-2.33198	0.0197017	0.279767
Ttll4	463.71	-0.414522	0.177869	-2.33049	0.0197801	0.280373
Rcc1	475.402	-0.838232	0.360063	-2.32801	0.0199114	0.281217
Rrm1	7953.32	-0.518683	0.222879	-2.3272	0.0199546	0.28138
Ndufb7	424.966	-0.979679	0.420983	-2.32712	0.0199588	0.28138
Rexo4	288.533	-0.727675	0.312934	-2.32533	0.0200545	0.281463
Rpl37rt	3898.52	-0.603268	0.259711	-2.32284	0.0201876	0.281797
Npc2	1178.9	-0.478519	0.206051	-2.32234	0.0202148	0.281797
Uqcrh	2798.31	-0.645344	0.27794	-2.32188	0.0202393	0.281797
Gm9294	9.62496	-2.16627	0.93309	-2.3216	0.0202542	0.281797
Nup210l	38.646	-1.05839	0.455985	-2.32111	0.0202811	0.281797
Virma	2036.85	-0.366595	0.157947	-2.32101	0.0202865	0.281797
Erh	632.686	-0.565979	0.243987	-2.31971	0.0203564	0.282213
Hnrnph1	8494.89	-0.44042	0.189865	-2.31965	0.0203599	0.282213
Cd320	69.7419	-0.917032	0.395968	-2.31593	0.0205624	0.284767
Ovca2	84.1215	-1.20305	0.519826	-2.31434	0.0206493	0.285718
Eif3d	822.278	-0.597314	0.258247	-2.31296	0.0207249	0.286464
Lsm3	462.38	-0.653246	0.282462	-2.31269	0.0207397	0.286464
Timm17b	369.073	-0.736231	0.31854	-2.31127	0.020818	0.286876
Pcdhb17	8.77497	-2.05005	0.88715	-2.31082	0.0208427	0.286876
Pold4	187.696	-0.852202	0.369193	-2.30828	0.0209835	0.287828
H2afj	384.883	-0.953402	0.413102	-2.30791	0.0210042	0.287835
Ramp1	212.051	-1.06022	0.459547	-2.30709	0.0210499	0.287872
Qtrt1	71.9758	-1.43284	0.621109	-2.3069	0.0210605	0.287872
Gm10012	863.806	-1.03593	0.449249	-2.30591	0.0211155	0.287895
Cox17	1909.74	-0.513599	0.222758	-2.30563	0.0211311	0.287895
Nck1	616.269	-0.531066	0.230345	-2.30553	0.0211372	0.287895
Trim35	279.104	-0.709456	0.308314	-2.30108	0.0213871	0.289275
Capg	221.206	-0.801635	0.348387	-2.30099	0.0213923	0.289275
Klk8	8.35629	-2.66619	1.15879	-2.30084	0.0214007	0.289275
Tmem129	267.341	-0.691131	0.300391	-2.30077	0.0214046	0.289275
Mrpl37	332.53	-0.557609	0.242526	-2.29918	0.021495	0.289997
Gm5763	28.6316	-1.24301	0.541239	-2.29661	0.0216411	0.291185
Ldhc	68.2287	-0.920222	0.400758	-2.29621	0.021664	0.291185
Ints3	682.604	-0.471742	0.205524	-2.29531	0.0217151	0.291185
Rps26-ps1	2193.72	-0.629471	0.274295	-2.29487	0.0217404	0.291185
Gm10275	9981.13	-0.404321	0.176275	-2.29369	0.0218081	0.291711
Cox7a2	2390.7	-0.82519	0.360106	-2.29152	0.0219334	0.292377
Poc1a	220.745	-0.768444	0.335428	-2.29093	0.0219672	0.292377
Mrps23	170.242	-0.778644	0.339924	-2.29064	0.0219842	0.292377
Fam162a	310.241	-0.479627	0.209394	-2.29055	0.0219894	0.292377
Gm13736	110.096	-0.746851	0.326156	-2.28986	0.0220295	0.292377
Tnip2	58.5579	-0.791337	0.345722	-2.28894	0.0220829	0.292377
Vps16	460.717	-0.530213	0.231648	-2.28888	0.0220865	0.292377
Arpc3	1290.15	-0.589521	0.257576	-2.28873	0.0220951	0.292377
Aif1	102.415	-0.739246	0.323149	-2.28763	0.0221588	0.292377
Gm7516	26.9819	-1.22928	0.537404	-2.28744	0.0221701	0.292377
Qpct	27.1088	-1.36489	0.596769	-2.28713	0.0221882	0.292377
1700007E05Rik	20.6276	-1.40933	0.616394	-2.28641	0.0222303	0.292615
Gm15459	8678.31	-0.359391	0.157349	-2.28404	0.022369	0.292947
Chchd7	281.446	-0.68198	0.298684	-2.28328	0.0224138	0.292947
Ppcs	89.9966	-0.854488	0.374291	-2.28295	0.0224332	0.292947
Gm5244	266.91	-1.09531	0.480449	-2.27976	0.0226217	0.294111
Ptma	13391.1	-0.538779	0.236477	-2.27836	0.0227052	0.294111
Med18	109.696	-0.683318	0.299932	-2.27825	0.0227119	0.294111
Apex1	230.675	-0.736256	0.323319	-2.27718	0.0227754	0.294111
Pmvk	131.401	-0.868672	0.381888	-2.27467	0.0229255	0.295179
Sigirr	30.1703	-1.51735	0.667365	-2.27365	0.0229873	0.295349
Uqcr11	585.55	-0.869441	0.382444	-2.27338	0.0230032	0.295349
Gm6236	7.80732	-3.09483	1.36168	-2.2728	0.0230382	0.295556
Flad1	123.788	-0.625501	0.275692	-2.26884	0.0232781	0.296691
Dtymk	1118.92	-0.639281	0.28189	-2.26784	0.0233392	0.296779
Prpsap1	230.153	-0.730761	0.322253	-2.26766	0.0233496	0.296779
Tpi1	561.828	-0.64797	0.286018	-2.26549	0.0234827	0.297405
Rsph1	69.4187	-1.13794	0.502491	-2.26459	0.0235376	0.297405
Nif3l1	346.438	-0.464239	0.205024	-2.26432	0.0235546	0.297405
Gm37009	503.011	-1.13603	0.501736	-2.2642	0.0235617	0.297405
Rps14	4408.25	-1.5633	0.691328	-2.2613	0.0237406	0.297954
Ambra1	364.289	-0.602216	0.266345	-2.26103	0.0237573	0.297954
Sgta	392.978	-0.420186	0.186172	-2.25698	0.024009	0.299673
Fzd1	11.5325	-2.39105	1.05955	-2.25666	0.0240294	0.299689
Pank4	399.164	-0.606545	0.268928	-2.25542	0.0241071	0.299743
9130019O22Rik	57.8397	-1.2428	0.551585	-2.25315	0.0242497	0.300744
Bap1	394.749	-0.682488	0.303012	-2.25235	0.0243003	0.300757
Fopnl	712.184	-0.668388	0.296766	-2.25224	0.0243069	0.300757
Rplp2	5011.95	-0.959541	0.426299	-2.25087	0.0243941	0.301598
Adap1	73.3676	-0.731703	0.325191	-2.25007	0.0244442	0.30198
Fam173a	176.771	-0.8984	0.39959	-2.2483	0.0245568	0.302288
Mrpl55	101.342	-0.867991	0.386089	-2.24817	0.0245656	0.302288
Rpl17-ps8	2542.51	-0.640429	0.285073	-2.24654	0.0246692	0.30298
Snrpd3	991.106	-0.796192	0.354434	-2.24638	0.0246798	0.30298
Supt4a	1657.12	-0.822216	0.366166	-2.24547	0.0247378	0.303217
Wdr4	91.3193	-0.813853	0.362581	-2.24461	0.0247931	0.303657
Ddx39	1592.12	-0.516457	0.230225	-2.24327	0.0248794	0.304477
Etfb	686.218	-0.86791	0.387101	-2.24208	0.0249565	0.305182
BC031181	553.146	-1.01952	0.454824	-2.24156	0.0249897	0.305349
Ndufs2	1037.69	-0.528989	0.236163	-2.23993	0.0250953	0.305865
Rpa2	1109.46	-0.748823	0.334385	-2.23941	0.0251294	0.305865
Capn10	55.3857	-1.04606	0.467267	-2.23868	0.0251769	0.306022
Ndufab1-ps	21.3444	-1.58597	0.708841	-2.23742	0.0252591	0.306022
Cd63	1013.1	-0.53989	0.241387	-2.23662	0.0253114	0.306178
Rpl23a	11541.6	-0.694052	0.310508	-2.23521	0.0254033	0.306343
Tex264	31.4229	-1.43504	0.64213	-2.23481	0.0254299	0.306343
Sdf2	310.197	-0.636396	0.284936	-2.23347	0.0255178	0.307016
Srp54b	857.975	-0.512518	0.229657	-2.23167	0.025637	0.308123
Rps27l	2133.74	-0.674829	0.302413	-2.23148	0.0256491	0.308123
Btf3	2398.24	-0.657997	0.294959	-2.23081	0.0256936	0.308364
Thg1l	142.064	-0.819968	0.367602	-2.23059	0.0257085	0.308364
Fdps	284.465	-0.706649	0.317009	-2.22911	0.0258065	0.309303
Pank2	901.361	-0.450961	0.202476	-2.22723	0.0259316	0.310347
Snx25	285.247	-0.650648	0.292198	-2.22674	0.025965	0.310377
Dnph1	41.6081	-1.01753	0.457591	-2.22367	0.026171	0.312002
Rpl8	4773.17	-0.639694	0.288012	-2.22107	0.0263465	0.312789
Tmem259	297.338	-0.709562	0.319612	-2.22007	0.0264137	0.312789
Kat7	880.678	-0.403022	0.181702	-2.21804	0.0265523	0.313593
Nosip	220.018	-0.54581	0.24618	-2.21712	0.0266149	0.313593
Gm9761	2184.05	-0.936973	0.422684	-2.21672	0.026642	0.313593
Ruvbl1	839.258	-0.488838	0.220526	-2.21669	0.0266445	0.313593
Wdr73	228.533	-0.483436	0.218244	-2.21512	0.0267517	0.31395
Gm13535	19.899	-2.24746	1.01462	-2.21508	0.0267549	0.31395
Fuca1	1062.03	-0.50163	0.22676	-2.21216	0.0269555	0.315831
Stard3nl	137.37	-1.02932	0.465921	-2.2092	0.0271604	0.317994
Rhoq	271.981	-0.617124	0.279848	-2.20521	0.0274394	0.320065
Spata6	134.923	-0.846114	0.384056	-2.2031	0.0275877	0.320605
Igkv4-57	21.7548	-1.58893	0.721322	-2.20281	0.0276084	0.320605
Gm14667	863.001	-0.80102	0.363882	-2.20132	0.0277134	0.321111
Ndufs3	774.77	-0.753148	0.342313	-2.20017	0.0277947	0.321577
Gm15421	967.03	-1.01392	0.460995	-2.19941	0.0278485	0.321693
Eva1c	37.557	-1.1603	0.527753	-2.19857	0.0279085	0.321693
Taf10	771.429	-0.456577	0.207674	-2.19853	0.0279113	0.321693
Atxn7l3	244.485	-0.848158	0.385803	-2.19842	0.0279191	0.321693
Pebp1	1817.03	-0.527329	0.239924	-2.1979	0.0279566	0.321693
Sec61b	1110.42	-0.880315	0.40059	-2.19754	0.0279817	0.321693
H3f3c	6249.29	-0.902082	0.410553	-2.19724	0.0280034	0.321693
Chtf8	629.3	-0.643235	0.292842	-2.19653	0.0280543	0.321734
Dync2li1	15.5985	-1.86109	0.847288	-2.19652	0.0280545	0.321734
Polr2d	191.656	-0.663773	0.302325	-2.19556	0.0281235	0.321882
Srp14	1033.08	-0.740475	0.337328	-2.19512	0.0281551	0.321882
Polr3h	84.1307	-0.863596	0.39354	-2.19443	0.0282046	0.322042
Rpl34	2000.96	-0.755849	0.344684	-2.19287	0.0283164	0.323083
1110038F14Rik	78.3731	-0.966802	0.441192	-2.19134	0.0284271	0.323126
Minos1	1979.39	-0.493372	0.225175	-2.19106	0.0284477	0.323126
Cmtm7	1220.49	-0.569414	0.259898	-2.19092	0.0284577	0.323126
Smim27	160.003	-0.555095	0.253414	-2.19047	0.0284901	0.323126
Igkv8-19	7.7614	-2.49429	1.13873	-2.1904	0.0284949	0.323126
Gm26992	831.754	-0.527071	0.240632	-2.19036	0.0284983	0.323126
Dpm3	198.116	-0.830264	0.379072	-2.19026	0.0285056	0.323126
Gna11	245.473	-0.705699	0.322316	-2.18947	0.0285629	0.323401
Ap1m1	390.778	-0.589306	0.269169	-2.18935	0.0285712	0.323401
Atp5f1	4121.92	-0.527506	0.24106	-2.18828	0.0286492	0.323816
Acad8	91.2489	-0.791888	0.36193	-2.18796	0.0286726	0.323847
Rpl19-ps11	457.564	-0.867173	0.396664	-2.18617	0.0288035	0.324179
Hif1an	476.736	-0.523185	0.239438	-2.18506	0.0288847	0.324179
Csad	35.64	-0.936274	0.429071	-2.18209	0.0291025	0.324179
Ythdf2	630.013	-0.426113	0.195311	-2.18171	0.0291307	0.324179
Cdc42se2	939.802	-0.503311	0.230715	-2.18153	0.0291443	0.324179
Adi1	381.861	-0.677429	0.310558	-2.18133	0.0291591	0.324179
Pik3ap1	623.466	-0.532279	0.244043	-2.18108	0.0291773	0.324179
Mgme1	149.208	-0.573	0.262796	-2.1804	0.0292277	0.324179
Scml4	91.092	-0.884321	0.405719	-2.17964	0.0292842	0.324179
Dynll1	2412.6	-0.763696	0.350428	-2.17932	0.0293077	0.324179
Nt5c3b	89.9173	-0.707113	0.32453	-2.17888	0.0293404	0.324179
Cmpk1	1870.88	-0.521232	0.239454	-2.17675	0.029499	0.325444
Arfrp1	208.278	-0.94575	0.434876	-2.17476	0.0296483	0.325996
Haus4	353.92	-0.500906	0.23038	-2.17426	0.0296858	0.326128
Chn2	78.08	-0.684919	0.31528	-2.17242	0.0298242	0.326909
Eif3k	1124.57	-0.725408	0.333953	-2.17218	0.0298417	0.326909
Rpl28	1794.2	-0.645651	0.297246	-2.17211	0.0298475	0.326909
Cdc34	361.637	-0.731149	0.336621	-2.17203	0.0298537	0.326909
Elavl1	2673.89	-0.519787	0.239347	-2.17169	0.0298793	0.326909
Zfp41	114.969	-0.896049	0.412843	-2.17043	0.029974	0.327471
Lancl1	104.567	-0.820852	0.37837	-2.16944	0.030049	0.327471
Pou5f2	7.18915	-3.26734	1.50701	-2.16809	0.0301519	0.327478
Srp54a	1768.26	-0.520983	0.240302	-2.16804	0.0301557	0.327478
Map9	19.4853	-1.40963	0.650217	-2.16793	0.0301638	0.327478
Alkbh2	32.3261	-1.35553	0.625535	-2.16699	0.0302355	0.327598
Fam131a	8.19555	-1.99726	0.922504	-2.16504	0.0303843	0.328961
Dbi	719.532	-0.549956	0.254089	-2.16442	0.0304323	0.329252
Cmss1	89.5179	-1.0765	0.497644	-2.1632	0.0305254	0.329872
Psmg4	59.4132	-1.04601	0.48406	-2.1609	0.0307031	0.330813
Ezh2	5891.92	-0.270586	0.125459	-2.15677	0.0310234	0.333347
Tmem128	552.135	-0.483064	0.224022	-2.15633	0.0310583	0.333493
Pih1d1	133.373	-0.816092	0.378798	-2.15442	0.0312071	0.333545
Pmf1	369.647	-0.499633	0.231917	-2.15436	0.031212	0.333545
Ppih	688.446	-0.452828	0.210243	-2.15383	0.0312531	0.333757
Bax	118.05	-0.670153	0.311244	-2.15315	0.0313071	0.333841
Klhl22	201.531	-0.664443	0.308601	-2.15308	0.0313126	0.333841
Mrps18c	352.083	-0.822078	0.381843	-2.15292	0.0313248	0.333841
Trib2	1233.49	-0.788558	0.366489	-2.15165	0.0314246	0.334449
Ifrd1	529.561	-0.607969	0.282691	-2.15065	0.0315039	0.334838
Dhx32	216.533	-0.506404	0.235664	-2.14884	0.0316473	0.336032
Gm10499	79.3597	-0.86899	0.404649	-2.14751	0.0317524	0.336795
BC017643	368.198	-0.602682	0.280681	-2.14721	0.0317766	0.336824
Gm8430	2784.49	-0.655212	0.305275	-2.1463	0.0318489	0.337362
Igkv4-53	14.9976	-1.77438	0.826826	-2.14601	0.0318722	0.337381
Gm12901	677.301	-0.447439	0.208624	-2.14472	0.0319753	0.337758
Rps24	18184.6	-0.444457	0.207248	-2.14457	0.0319873	0.337758
Dlg1	1301.22	-0.293284	0.136853	-2.14306	0.032108	0.338505
Akr1a1	1439.49	-0.436827	0.203981	-2.1415	0.0322335	0.33869
Spag7	197.054	-0.461409	0.215632	-2.1398	0.0323709	0.339326
Mdh1	1954.52	-0.462849	0.216323	-2.13962	0.0323858	0.339326
Qsox2	163.131	-0.591101	0.276361	-2.13888	0.0324456	0.339326
Mcrip1	147.438	-0.753223	0.352355	-2.13769	0.0325422	0.339883
Cd1d1	247.103	-0.67045	0.313799	-2.13656	0.032634	0.340133
Rps2	573.145	-1.5852	0.742347	-2.13539	0.0327288	0.340339
Ltk	20.1683	-2.02853	0.952204	-2.13035	0.0331423	0.342584
Gm13532	213.105	-1.20909	0.567725	-2.12972	0.0331946	0.342584
Pcdhgb8	15.282	-1.75527	0.824265	-2.12949	0.0332134	0.342584
Gps1	400.683	-0.456238	0.21433	-2.12867	0.0332816	0.342584
Rps15a-ps5	327.173	-0.72586	0.34108	-2.12812	0.033327	0.342602
Bphl	93.4641	-0.64885	0.305115	-2.12658	0.0334551	0.343693
Fbxl6	62.3538	-0.7614	0.358368	-2.12463	0.0336172	0.344886
Gm10643	14.97	-1.88369	0.887597	-2.12224	0.0338175	0.345605
Zswim7	44.6965	-1.35591	0.638986	-2.12198	0.0338396	0.345605
Eci1	256.169	-0.723947	0.34126	-2.12139	0.0338887	0.345811
Mgrn1	213.071	-0.472072	0.222559	-2.12111	0.0339123	0.345811
Gm9794	3396.84	-0.349162	0.164627	-2.12093	0.0339277	0.345811
Dap3	617.174	-0.472389	0.222801	-2.12023	0.0339866	0.345811
Snrpa1	406.12	-0.544045	0.256611	-2.12012	0.0339959	0.345811
Psme2	1354.14	-0.383252	0.180787	-2.1199	0.0340142	0.345811
Rangrf	134.941	-0.938602	0.442827	-2.11956	0.0340428	0.345877
Kars	1115.77	-0.345902	0.163467	-2.11603	0.0343422	0.347568
Colq	10.5547	-1.73635	0.821209	-2.11439	0.0344822	0.348288
Ankra2	40.9761	-1.30281	0.616546	-2.11307	0.0345947	0.348331
Cyth1	470.086	-0.487574	0.230752	-2.11298	0.0346023	0.348331
Gm15500	31220	-0.376164	0.178056	-2.11262	0.0346336	0.348331
Gm10120	117.629	-1.10884	0.525061	-2.11184	0.0347001	0.348331
Rps15a-ps4	21.6549	-1.06081	0.50238	-2.11157	0.0347234	0.348331
Nxf1	2698.51	-0.331077	0.156796	-2.11151	0.0347287	0.348331
Ciao1	354.489	-0.592643	0.280799	-2.11056	0.0348098	0.348514
Uspl1	1140.49	-0.415018	0.196793	-2.1089	0.0349529	0.349017
Rps19-ps6	22.9491	-1.98245	0.940338	-2.10823	0.0350108	0.34915
Rpl34-ps1	7020.01	-0.658166	0.312247	-2.10784	0.0350449	0.349268
Pclaf	2510.63	-0.366171	0.173756	-2.10739	0.035084	0.349395
Slc35a4	760.459	-0.576528	0.273636	-2.10692	0.0351245	0.349395
Mmgt1	569.128	-0.550731	0.261457	-2.10639	0.0351707	0.349633
Fabp4	260.294	-0.816186	0.387756	-2.1049	0.0353001	0.350475
Yif1b	134.221	-1.089	0.51767	-2.10366	0.0354078	0.350814
Mtmr4	460.861	-0.534017	0.254054	-2.10199	0.0355546	0.351872
Zbtb25	224.976	-0.617479	0.293912	-2.1009	0.03565	0.352267
Mis18a	310.409	-0.571446	0.272232	-2.09911	0.0358069	0.353199
Dut	3125.67	-0.756002	0.360183	-2.09894	0.0358223	0.353199
Mapk11	22.0896	-1.36928	0.652496	-2.09852	0.035859	0.353289
Slc25a17	357.356	-0.76965	0.366856	-2.09796	0.0359085	0.353289
Snip1	170.412	-0.618943	0.295023	-2.09795	0.0359098	0.353289
Sdhaf2	474.41	-0.382885	0.182625	-2.09657	0.0360318	0.353289
Hspa8	20058.8	-0.406199	0.193783	-2.09616	0.036068	0.353289
Depdc7	149.281	-0.672131	0.321607	-2.08992	0.0366254	0.356101
Plk-ps1	9.1669	-2.02647	0.969655	-2.08988	0.0366283	0.356101
Tarbp2	75.5105	-0.938294	0.449165	-2.08898	0.0367098	0.356101
Zscan12	16.4367	-2.04887	0.981043	-2.08846	0.0367559	0.356101
Rnf8	333.486	-0.567711	0.271838	-2.08841	0.0367605	0.356101
Ptprcap	450.587	-0.750148	0.359347	-2.08753	0.0368401	0.356101
Cox7c	2939.22	-0.917672	0.439643	-2.08731	0.0368599	0.356101
Pdrg1	360.091	-0.335097	0.160565	-2.08699	0.0368889	0.356101
Ccdc59	365.645	-0.385723	0.184852	-2.08666	0.0369187	0.356124
Dhrs3	271.31	-0.417044	0.199881	-2.08646	0.0369367	0.356124
Ndc1	617.973	-0.460882	0.220969	-2.08573	0.0370028	0.356541
Fam72a	47.137	-1.41729	0.680128	-2.08385	0.0371736	0.356814
Insl6	20.304	-1.60534	0.770506	-2.08349	0.0372066	0.356814
Uaca	117.502	-0.629841	0.302348	-2.08317	0.0372359	0.356814
Gm5617	170.015	-1.06296	0.51049	-2.08223	0.0373212	0.356825
1110065P20Rik	26.1163	-1.281	0.615227	-2.08216	0.0373281	0.356825
Abce1	3098.1	-0.370966	0.178414	-2.07925	0.0375946	0.358367
Hist1h2af	599.576	-1.10586	0.53188	-2.07915	0.0376037	0.358367
Nup188	702.113	-0.459327	0.221	-2.0784	0.0376723	0.358803
Gp1bb	136.057	-0.76706	0.369144	-2.07794	0.0377145	0.358986
Srsf7	6085.67	-0.330178	0.158953	-2.07721	0.0377825	0.359098
Gm5575	349.55	-0.609749	0.293543	-2.0772	0.0377828	0.359098
Oat	999.753	-0.580578	0.279552	-2.07682	0.0378183	0.359098
Sft2d1	266.756	-0.624273	0.300806	-2.07533	0.0379557	0.359349
Hist1h3e	1037.53	-0.795804	0.383465	-2.0753	0.0379589	0.359349
Dhx34	53.3464	-1.09321	0.527052	-2.0742	0.038061	0.359664
Gm5436	52.474	-0.99746	0.481262	-2.07259	0.0382103	0.360423
Fam160a1	23.6212	-1.90862	0.921018	-2.07229	0.0382381	0.360468
Msra	311.612	-0.470883	0.227273	-2.07189	0.038276	0.360608
Proca1	7.01989	-2.02998	0.980021	-2.07137	0.0383243	0.360847
Ndufs8	583.806	-0.495767	0.239611	-2.06905	0.038541	0.362235
Prpf3	992.378	-0.388788	0.188115	-2.06676	0.0387568	0.362533
Mtss1l	94.6461	-0.667692	0.323095	-2.06655	0.0387765	0.362533
Jpt1	1288.82	-0.568325	0.275017	-2.0665	0.0387809	0.362533
Zfp235	145.036	-0.679392	0.328831	-2.06608	0.0388208	0.36269
Nup133	725.284	-0.437973	0.212137	-2.06458	0.0389628	0.363242
H2-Ke6	114.934	-0.680006	0.329384	-2.06448	0.0389725	0.363242
Npm3	345.972	-0.845437	0.410462	-2.05972	0.0394253	0.365125
Cox14	224.559	-0.679524	0.330033	-2.05895	0.0394986	0.365125
Pmm1	203.304	-0.695553	0.337824	-2.05892	0.0395019	0.365125
Ints5	269.689	-0.656105	0.318843	-2.05776	0.0396127	0.365545
Rbp7	10.423	-1.84698	0.897583	-2.05773	0.0396161	0.365545
Cxcl12	2996.67	-0.719387	0.349902	-2.05597	0.0397859	0.366295
Zbtb8os	543.629	-0.49295	0.239826	-2.05545	0.0398354	0.366295
Phtf1	348.025	-0.444506	0.216258	-2.05544	0.0398366	0.366295
Cct8	2758.35	-0.379528	0.184839	-2.05329	0.0400445	0.367337
Mrto4	301.666	-0.894307	0.435549	-2.05329	0.0400446	0.367337
Timm8b	1228.47	-0.477569	0.232623	-2.05298	0.0400749	0.367401
Gm5134	14.3714	-1.54573	0.753091	-2.05251	0.0401198	0.367597
Svep1	54.4384	-1.08852	0.530442	-2.05209	0.0401606	0.367756
Gm8774	24.3957	-1.3825	0.673782	-2.05185	0.0401843	0.367758
Rpl22l1	2148.34	-0.942513	0.459419	-2.05153	0.040215	0.367824
Mtx1	166.714	-0.965547	0.471743	-2.04677	0.040681	0.370867
Gm15950	68.8226	-0.615463	0.300831	-2.04587	0.0407688	0.371022
Chmp2a	1142.06	-0.445092	0.21764	-2.04508	0.040847	0.371022
Gm9864	412.711	-0.480519	0.234979	-2.04495	0.0408603	0.371022
Slc50a1	113.382	-0.958965	0.468947	-2.04493	0.0408617	0.371022
Tiprl	926.418	-0.419583	0.205285	-2.04391	0.0409629	0.371414
Ran	7177.5	-0.463934	0.227149	-2.04242	0.04111	0.372102
Aff3	1301.74	-0.514497	0.252051	-2.04124	0.041227	0.372731
Snrpf	199.959	-0.955648	0.468444	-2.04005	0.0413458	0.373393
Zfp952	296.056	-0.465739	0.228301	-2.04002	0.0413479	0.373393
Katnb1	108.242	-0.624843	0.306408	-2.03925	0.0414247	0.373871
Erf	39.8681	-1.2217	0.599346	-2.0384	0.0415103	0.374116
Gm10076	7457.05	-0.947428	0.464872	-2.03804	0.0415457	0.374116
Pfdn2	178.004	-0.488387	0.23972	-2.03732	0.0416177	0.374116
Metrn	97.2058	-0.962831	0.472972	-2.0357	0.0417804	0.374924
Gpam	436.317	-0.648196	0.318512	-2.03508	0.0418433	0.37496
Inafm2	1143.32	-0.345014	0.169658	-2.03359	0.0419932	0.37533
Gm12918	5499.44	-0.425637	0.209399	-2.03266	0.0420865	0.375487
Rps16-ps2	4454.56	-0.845307	0.415927	-2.03234	0.042119	0.375487
Gm11273	35.7334	-1.02111	0.502468	-2.0322	0.0421338	0.375487
B9d2	98.8751	-0.877013	0.431636	-2.03184	0.0421702	0.375487
Eme1	237.985	-0.535645	0.263649	-2.03166	0.0421877	0.375487
Mrps12	52.7958	-0.955563	0.470401	-2.03138	0.0422164	0.375487
Gm12276	20.6208	-1.36922	0.674199	-2.03088	0.0422675	0.375558
Rpl14-ps1	1015.02	-0.821687	0.404635	-2.03069	0.0422866	0.375558
Bola2	363.8	-0.722925	0.356034	-2.0305	0.0423062	0.375558
Fasn	272.57	-0.426642	0.210191	-2.02978	0.0423791	0.375991
Hint1	2062.9	-0.618037	0.304675	-2.02851	0.0425082	0.376924
Gm11517	12.5994	-1.75059	0.86361	-2.02706	0.0426564	0.37767
Snx6	1102.95	-0.545775	0.269255	-2.02698	0.0426646	0.37767
Thap7	56.1622	-0.988693	0.488553	-2.02372	0.0429993	0.37971
Bub3	2055.61	-0.419509	0.207425	-2.02246	0.0431294	0.379853
Mrpl53	460.453	-0.786742	0.389114	-2.02188	0.0431889	0.380164
Tmem192	81.3909	-1.03138	0.510275	-2.02122	0.0432572	0.380338
Gm7329	25.7783	-1.0004	0.495196	-2.02022	0.0433611	0.381038
Cd72	857.604	-0.527155	0.261033	-2.0195	0.0434355	0.381127
Thumpd1	491.544	-0.432865	0.21438	-2.01915	0.0434715	0.381154
Gm19087	809.463	-0.703179	0.348348	-2.01861	0.0435273	0.381345
Sf3a3	1154.26	-0.395387	0.195884	-2.01847	0.043542	0.381345
Gm14857	20.9577	-2.1162	1.04924	-2.01688	0.043708	0.382028
Aldoa	1292.84	-0.425692	0.211167	-2.0159	0.0438105	0.382028
Pam16	187.597	-0.911441	0.452136	-2.01586	0.0438149	0.382028
Tmem199	112.195	-0.640713	0.318179	-2.01369	0.0440425	0.382947
Cbfa2t2	512.993	-0.352524	0.175117	-2.01307	0.044107	0.383083
Atp5o	1440.13	-0.547396	0.272033	-2.01224	0.0441945	0.383408
Ndufs5	252.324	-0.677898	0.336924	-2.01202	0.0442177	0.383408
Plod3	226.814	-0.577175	0.287028	-2.01087	0.0443392	0.384249
Bace2	7.09996	-2.38393	1.18574	-2.01051	0.0443773	0.384366
Drap1	163.874	-0.608214	0.302577	-2.01011	0.0444195	0.38452
Tmem161a	148.731	-0.822538	0.409341	-2.00942	0.0444925	0.384706
Lipt1	24.8529	-1.53664	0.764875	-2.00901	0.0445357	0.384706
Cd244	120.84	-0.620895	0.309086	-2.00881	0.0445577	0.384706
Anapc7	304.823	-0.471808	0.234909	-2.00847	0.0445931	0.384706
S100a9	139077	-0.645866	0.321583	-2.0084	0.0446008	0.384706
Gm12396	251.401	-0.629376	0.313452	-2.00788	0.0446557	0.384706
Tifa	2466.32	-0.53026	0.264101	-2.00779	0.0446655	0.384706
Rab38	117.198	-0.507894	0.25299	-2.00756	0.0446896	0.384706
Coro1a	2462.2	-0.490043	0.244105	-2.00751	0.0446957	0.384706
Gtf3c4	661.568	-0.478561	0.23841	-2.0073	0.0447176	0.384706
Prodh2	31.8297	-1.2474	0.621624	-2.00667	0.0447846	0.384706
Scarb2	1153.7	-0.322007	0.160569	-2.00542	0.0449183	0.385203
Nfyc	551.645	-0.517024	0.25787	-2.00498	0.0449654	0.385203
Gm10193	103.126	-0.97269	0.485305	-2.00429	0.0450393	0.385254
Arf6	905.816	-0.437763	0.218533	-2.00318	0.0451575	0.385375
Ndufb8	1389.52	-0.478043	0.238929	-2.00077	0.0454168	0.386504
Igkv4-74	9.92797	-2.15159	1.07548	-2.00058	0.0454377	0.386504
Zfp296	40.0034	-0.897854	0.448957	-1.99986	0.0455149	0.386741
Mrpl17	569.711	-0.569017	0.284736	-1.99841	0.0456727	0.386949
1500011K16Rik	255.758	-0.682557	0.341574	-1.99827	0.0456875	0.386949
Gon4l	646.749	-0.396554	0.19848	-1.99795	0.0457216	0.387029
Mrpl49	551.094	-0.462357	0.231602	-1.99635	0.0458962	0.387511
Pold1	289.605	-0.676595	0.339026	-1.9957	0.0459666	0.387844
Gpc3	9.6739	-2.64334	1.32486	-1.99519	0.0460223	0.387844
Rcn2	305.06	-0.428948	0.215114	-1.99405	0.0461467	0.388459
Dynlt1a	345.735	-0.89838	0.451205	-1.99107	0.0464734	0.390306
Atp5g3	1473.19	-0.587216	0.294971	-1.99076	0.046507	0.390306
Bloc1s2	480.313	-0.593102	0.298398	-1.98762	0.0468534	0.392542
Gm12338	1883.85	-0.836764	0.42108	-1.98718	0.046902	0.392542
Chpf2	82.4034	-0.977016	0.4929	-1.98218	0.0474592	0.395334
Gm43967	7.47535	-2.08954	1.05448	-1.98159	0.0475254	0.395465
Olfr620	4017.46	-0.707692	0.357189	-1.98128	0.0475601	0.395544
1110008F13Rik	1204.84	-0.494879	0.250059	-1.97905	0.0478099	0.396595
Rnf2	958.804	-0.389422	0.196781	-1.97896	0.04782	0.396595
Rbx1	735.572	-0.457448	0.231174	-1.9788	0.0478383	0.396595
Gnb1l	24.7632	-1.65873	0.838632	-1.9779	0.0479402	0.396715
Zfp593	24.7429	-1.08286	0.547575	-1.97755	0.0479793	0.396715
Tcea2	33.198	-1.30991	0.662922	-1.97596	0.0481588	0.397577
Ssu72	673.885	-0.559547	0.283233	-1.97557	0.0482033	0.397577
Abat	64.2176	-0.72952	0.369722	-1.97316	0.0484773	0.398756
Gdf11	93.7371	-0.801449	0.406181	-1.97313	0.0484805	0.398756
Exo5	67.8722	-0.778711	0.394769	-1.97257	0.0485442	0.398861
Tubb5	8961.36	-0.442552	0.224422	-1.97196	0.0486137	0.399014
Serpind1	10.9262	-1.41191	0.716428	-1.97077	0.0487505	0.39988
Atp6v1g2	46.3587	-1.1444	0.580736	-1.97059	0.0487702	0.39988
Aimp1	688.344	-0.408805	0.207586	-1.96933	0.0489151	0.400231
Elob	2009.32	-0.40518	0.205792	-1.96888	0.0489671	0.400333
Dffb	92.1767	-0.79902	0.405846	-1.96878	0.0489787	0.400333
Gins1	597.233	-0.400267	0.203432	-1.96757	0.049117	0.400595
Gtf3c2	1427.53	-0.265588	0.134996	-1.96737	0.0491401	0.400595
Afmid	207.33	-0.566227	0.287858	-1.96703	0.0491793	0.400595
Gm10282	900.368	-0.440066	0.223796	-1.96638	0.0492552	0.400921
Tesc	66.8123	-0.976596	0.497202	-1.96418	0.0495089	0.401554
Cdc7	687.978	-0.387372	0.197268	-1.96368	0.0495671	0.401554
Tardbp	6017.65	-0.296621	0.151134	-1.96263	0.049689	0.401554
Dolpp1	88.3566	-0.7063	0.360161	-1.96107	0.0498712	0.401928
Sit1	27.9582	-1.14267	0.583163	-1.95943	0.0500619	0.402678
Eif3l	2024.72	-0.435243	0.222416	-1.95689	0.0503604	0.404489
Mvb12a	91.6841	-0.859348	0.439743	-1.95421	0.0506769	0.405752
Mrps11	169.844	-0.834005	0.427027	-1.95305	0.0508139	0.406433
Borcs5	50.3824	-0.794596	0.406996	-1.95234	0.0508974	0.406578
Atp13a1	275.556	-0.462148	0.236727	-1.95224	0.0509098	0.406578
Zfp639	485.575	-0.440912	0.225968	-1.95122	0.0510314	0.407134
Rnaseh2c	994.277	-0.562511	0.288372	-1.95064	0.0510996	0.407264
Mier2	24.511	-1.55018	0.79484	-1.95031	0.0511395	0.40735
Trappc6a	79.6531	-1.20298	0.617023	-1.94965	0.0512173	0.40735
Map1lc3a	14.7906	-1.36078	0.6983	-1.9487	0.0513313	0.407867
Zdhhc18	272.191	-0.583576	0.299959	-1.94552	0.0517127	0.409238
Nom1	621.676	-0.403566	0.207739	-1.94266	0.0520577	0.411138
Cks2	989.042	-0.550771	0.283682	-1.94151	0.0521969	0.411371
Igfbp3	45.3614	-1.16302	0.599153	-1.94111	0.0522447	0.411371
Ccm2	446.51	-0.478277	0.24651	-1.94019	0.0523566	0.411632
Ap1s1	81.47	-0.858656	0.442919	-1.93863	0.0525463	0.412296
Itm2c	128.007	-0.561819	0.289986	-1.9374	0.0526961	0.413118
Hist1h2bj	1106.39	-1.85935	0.959742	-1.93734	0.0527037	0.413118
Gm17828	27.0573	-1.35673	0.700694	-1.93627	0.0528349	0.413607
Coa3	200.363	-0.741447	0.382959	-1.9361	0.0528556	0.413607
Cyp4v3	113.715	-0.667522	0.344871	-1.93557	0.0529204	0.413607
Cep44	231.294	-0.551043	0.28474	-1.93525	0.0529594	0.413607
Tmem40	115.151	-0.562712	0.290771	-1.93524	0.0529604	0.413607
Myo7a	202.474	-0.580029	0.299727	-1.93519	0.052967	0.413607
Zadh2	213.778	-0.582858	0.301279	-1.93461	0.053038	0.413607
Fdx1	180.983	-0.826085	0.427036	-1.93446	0.0530563	0.413607
Gm12852	10.2981	-1.53443	0.793491	-1.93377	0.0531415	0.413859
Gm16550	9.2445	-6.54793	3.38719	-1.93315	0.053218	0.414029
Gm6342	7.286	-1.80933	0.936148	-1.93273	0.0532689	0.414029
Gk	168.539	-0.510174	0.264074	-1.93194	0.0533672	0.414177
Gm7846	60.2937	-1.41458	0.732828	-1.9303	0.0535694	0.414391
Lcmt2	86.4253	-0.778323	0.4033	-1.92989	0.0536208	0.414391
Kcnb1	14.71	-1.84259	0.954935	-1.92955	0.0536632	0.414391
Cby1	73.3676	-0.691116	0.358203	-1.9294	0.0536816	0.414391
Mrpl14	220.925	-0.719088	0.372745	-1.92917	0.0537098	0.414391
Pdzd11	331.568	-0.528631	0.274053	-1.92894	0.0537385	0.414391
Rpl38-ps2	2760.32	-0.376315	0.195165	-1.92819	0.0538317	0.414555
Zfp1	201.604	-0.579883	0.300749	-1.92813	0.053839	0.414555
2810408A11Rik	84.8907	-0.800464	0.415229	-1.92777	0.0538843	0.414576
Csk	651.47	-0.528809	0.274353	-1.92747	0.0539209	0.414576
Rpl6	12766.3	-0.383631	0.199114	-1.92669	0.0540181	0.414915
Dazap1	539.122	-0.583796	0.303109	-1.92603	0.0541012	0.41535
Trnau1ap	87.2262	-0.609968	0.317162	-1.92321	0.0544543	0.417447
Mical1	204.242	-0.63787	0.332516	-1.91831	0.0550715	0.420533
Sdhc	767.749	-0.648413	0.338411	-1.91605	0.0553587	0.421269
Hist1h2ab	3290.14	-0.927843	0.484296	-1.91586	0.0553827	0.421269
Gpr141	789.224	-0.406856	0.212362	-1.91586	0.0553828	0.421269
Asb6	241.822	-0.643969	0.336162	-1.91565	0.0554099	0.421271
Naca	4895.17	-0.404705	0.211327	-1.91506	0.0554843	0.421428
Klf9	156.5	-0.582887	0.304642	-1.91335	0.0557029	0.421625
Maob	31.6226	-0.811195	0.424084	-1.91281	0.0557718	0.421625
Rnf187	806.544	-0.544358	0.284664	-1.91228	0.0558403	0.42168
Atp9a	13.9838	-1.80019	0.941859	-1.91132	0.0559638	0.422019
Fance	143.001	-0.587379	0.307319	-1.9113	0.0559659	0.422019
Mug1	7.23539	-2.57018	1.34682	-1.90833	0.0563482	0.423441
Zfp954	76.4348	-0.686511	0.359855	-1.90774	0.0564244	0.423441
Lcmt1	213.984	-0.433657	0.227321	-1.90768	0.0564321	0.423441
Gm17827	7.10264	-2.35567	1.23493	-1.90753	0.0564521	0.423441
Tsta3	108.87	-0.927425	0.486791	-1.90518	0.0567565	0.424712
2310039H08Rik	68.349	-0.825502	0.43346	-1.90445	0.0568521	0.425224
Osgep	256.435	-0.704056	0.36996	-1.90306	0.057033	0.425968
Etfa	1288.03	-0.526536	0.276771	-1.90242	0.0571159	0.425978
Chchd2	2824.17	-0.622604	0.327297	-1.90226	0.0571373	0.425978
Rpl3-ps1	8218.89	-0.387267	0.203592	-1.90217	0.057149	0.425978
E130218I03Rik	9.95088	-2.10971	1.10921	-1.902	0.057171	0.425978
Pum3	718.727	-0.352866	0.185545	-1.90178	0.0572002	0.425978
Gng10	843.905	-0.534057	0.280847	-1.90159	0.0572246	0.425978
Clic1	2222.46	-0.439341	0.231175	-1.90047	0.0573711	0.426036
Armcx4	101.895	-0.653924	0.344118	-1.90029	0.0573954	0.426036
Cox6b2	100.113	-0.94321	0.496567	-1.89946	0.0575037	0.426638
Ubqln4	288.161	-0.501846	0.264237	-1.89923	0.0575346	0.426665
Pdia5	28.7179	-1.09082	0.574727	-1.89797	0.0576996	0.427086
Rag1	2859.78	-0.462315	0.243914	-1.8954	0.0580392	0.42795
Clec2d	2791	-0.522878	0.275969	-1.8947	0.058132	0.428121
Rex1bd	316.34	-0.613733	0.323932	-1.89464	0.0581405	0.428121
Plvap	24.7451	-1.14779	0.60597	-1.89413	0.0582077	0.428338
Gm12355	48.4686	-0.856468	0.452237	-1.89385	0.0582455	0.428338
AU040320	227.92	-0.608183	0.321179	-1.89359	0.0582793	0.428338
Snap47	36.3396	-1.07446	0.56782	-1.89226	0.0584564	0.428909
Rps25	15519.4	-0.335036	0.177072	-1.89209	0.058479	0.428909
Slpi	430.331	-0.486393	0.257099	-1.89185	0.058511	0.428909
Paf1	504.726	-0.357381	0.188939	-1.89151	0.0585561	0.428909
Pcnx4	63.211	-0.922848	0.487971	-1.89119	0.0585986	0.428909
Kif17	19.9649	-1.23379	0.653201	-1.88884	0.0589127	0.43012
Sarnp	758.659	-0.533596	0.282585	-1.88827	0.0589894	0.43012
Zbed5	31.8451	-1.29981	0.688464	-1.88799	0.0590279	0.43012
Gm14388	88.7016	-3.04645	1.61412	-1.88738	0.0591099	0.43012
Mylip	610.172	-0.345869	0.183285	-1.88706	0.0591529	0.43012
Llgl1	261.879	-0.733035	0.388873	-1.88503	0.0594265	0.431309
Mrps9	353.088	-0.596249	0.316564	-1.8835	0.0596328	0.432587
Pgap2	188.699	-0.486235	0.258261	-1.88273	0.0597371	0.43259
H2-Oa	64.9485	-1.21198	0.643745	-1.8827	0.0597409	0.43259
Psmd3	428.649	-0.47742	0.253659	-1.88213	0.0598181	0.432609
Cd34	224.887	-0.478691	0.254342	-1.88207	0.0598263	0.432609
Nap1l1	8721	-0.340052	0.18072	-1.88165	0.0598833	0.432821
Ift88	167.892	-0.586953	0.31218	-1.88018	0.060084	0.432925
St3gal3	62.175	-0.849016	0.45167	-1.87973	0.0601454	0.432925
Rpl3	5327.26	-0.350282	0.186366	-1.87954	0.0601711	0.432925
Cipc	573.852	-0.37527	0.199689	-1.87927	0.0602074	0.432925
Gtf2f1	884.012	-0.534493	0.284534	-1.87848	0.0603151	0.432925
Gm21887	18.3713	-1.00822	0.536946	-1.8777	0.0604223	0.432925
Gm38394	695.307	-0.651152	0.347114	-1.8759	0.0606684	0.434068
Nploc4	807.498	-0.479036	0.255402	-1.87561	0.0607085	0.434068
Fbxw10	31.4762	-0.997592	0.532312	-1.87407	0.0609201	0.434068
C1qtnf12	448.179	-0.547715	0.292274	-1.87398	0.0609331	0.434068
Zbtb49	89.3067	-0.653547	0.348872	-1.87332	0.0610249	0.434068
Ndufa5	453.445	-0.628915	0.335994	-1.87181	0.0612334	0.43496
Iscu	995.053	-0.386974	0.206838	-1.87091	0.0613579	0.435512
Arhgdib	7690.78	-0.383312	0.204922	-1.87053	0.0614106	0.435512
B330016D10Rik	12.1828	-1.67561	0.895897	-1.87031	0.0614405	0.435512
Ist1	1058.36	-0.382959	0.204863	-1.86934	0.0615761	0.435777
Prss41	9.72593	-1.71168	0.915742	-1.86917	0.0615992	0.435777
Gm8960	8.44818	-1.64619	0.881002	-1.86854	0.0616869	0.435777
Lsm2	380.172	-0.581625	0.311276	-1.86851	0.0616903	0.435777
Slc11a1	132.249	-0.853732	0.45696	-1.86829	0.0617224	0.435777
Elane	1926.17	-0.465741	0.249303	-1.86818	0.0617376	0.435777
Tor1b	574.188	-0.386339	0.20684	-1.86782	0.0617875	0.435829
Lonp1	499.167	-0.559619	0.299716	-1.86716	0.0618786	0.436183
Wdr12	830.972	-0.320379	0.17172	-1.8657	0.0620836	0.437431
Zfp772	56.4223	-1.14814	0.615517	-1.86533	0.0621358	0.437495
Rpl11	4589.27	-0.42542	0.228079	-1.86523	0.0621485	0.437495
A430005L14Rik	244.277	-0.781279	0.41913	-1.86405	0.0623149	0.438182
Ctsz	370.165	-0.495135	0.265639	-1.86394	0.0623299	0.438182
Dis3l2	181.383	-0.544661	0.292543	-1.86182	0.0626287	0.439101
Zcchc18	26.5149	-1.07787	0.579059	-1.86141	0.062686	0.439135
Ighv6-6	15.728	-1.65888	0.891687	-1.86039	0.0628311	0.439537
Tepsin	72.1339	-0.767832	0.41298	-1.85925	0.0629918	0.44008
Gm6109	8.44586	-1.82641	0.982584	-1.85878	0.0630577	0.44008
Sdhd	1581.5	-0.450698	0.242487	-1.85865	0.0630772	0.44008
Smim1	254.568	-0.694521	0.373818	-1.85791	0.0631818	0.440422
Ubl4a	340.671	-0.644095	0.346678	-1.85791	0.0631823	0.440422
Gm2a	1194.89	-0.479339	0.258187	-1.85656	0.063374	0.440778
Mrpl23	41.268	-0.902563	0.486292	-1.85601	0.0634517	0.440928
Pigx	148.51	-0.570789	0.307706	-1.85498	0.0635985	0.441182
Apba3	39.4718	-0.910807	0.491289	-1.85392	0.0637513	0.441829
Gm17711	98.5628	-0.810916	0.437613	-1.85304	0.063876	0.442173
Psmb7	2662.42	-0.33888	0.182891	-1.85291	0.0638954	0.442173
Mrpl20	505.162	-0.407645	0.220021	-1.85275	0.0639175	0.442173
Hbb-bh3	8.72866	-2.40137	1.29686	-1.85167	0.0640732	0.442482
Gm20075	197.789	-0.790848	0.427106	-1.85164	0.064077	0.442482
Poll	20.7662	-1.0296	0.556136	-1.85134	0.06412	0.442482
Stard7	1343.91	-0.321401	0.173649	-1.85086	0.0641897	0.442482
Gm8741	453.23	-0.533227	0.28819	-1.85026	0.0642758	0.442482
Tbc1d20	759.565	-0.336513	0.181889	-1.8501	0.064299	0.442482
Nr3c2	9.59264	-1.54673	0.836069	-1.85	0.0643141	0.442482
Tusc2	148.634	-0.600188	0.324494	-1.84961	0.0643693	0.442482
Sgk1	347.794	-0.478215	0.258605	-1.84921	0.064428	0.442482
B3gnt5	611.146	-0.549888	0.297414	-1.8489	0.0644728	0.442482
Mark1	13.3316	-1.65297	0.894048	-1.84886	0.0644783	0.442482
Zbtb18	715.936	-0.433344	0.234649	-1.84677	0.06478	0.444161
Psmc2	2070.88	-0.469308	0.254148	-1.84659	0.0648059	0.444161
Ifitm1	146.319	-0.692244	0.375103	-1.84548	0.0649679	0.444161
Acat3	57.4373	-0.860149	0.466129	-1.8453	0.0649936	0.444161
Txn2	683.903	-0.53291	0.288878	-1.84476	0.0650724	0.444312
Cox5a	1779.97	-0.379526	0.205825	-1.84393	0.0651935	0.444914
Mnd1	187.007	-0.724902	0.393488	-1.84225	0.0654389	0.445844
Aars2	23.243	-1.08855	0.591114	-1.84151	0.0655462	0.445909
Ddx18	566.615	-0.412026	0.223809	-1.84097	0.0656264	0.445909
Kif20a	1257.16	-0.307385	0.166994	-1.84069	0.0656663	0.445909
Ddah2	89.4728	-0.631095	0.342969	-1.84009	0.0657544	0.446054
Rrp15	127.59	-0.760717	0.413872	-1.83805	0.0660552	0.447565
Exosc2	421.072	-0.42649	0.23204	-1.838	0.0660627	0.447565
Zmat5	69.3476	-0.829116	0.451426	-1.83666	0.0662604	0.4481
Zfp335	220.537	-0.507858	0.276557	-1.83636	0.0663045	0.4481
Atg16l2	359.307	-0.582609	0.317265	-1.83635	0.0663066	0.4481
2610001J05Rik	219.118	-0.413996	0.225477	-1.83609	0.0663438	0.4481
Clta	1152.5	-0.47042	0.256515	-1.83389	0.066671	0.448991
Gar1	306.322	-0.840973	0.458708	-1.83335	0.0667502	0.449261
Rpl26	8671.72	-0.42551	0.232128	-1.83308	0.0667903	0.449261
Gm19426	7.83404	-1.8116	0.989117	-1.83153	0.0670215	0.449784
Tarbp1	392.331	-0.500363	0.273248	-1.83117	0.0670759	0.449957
Olfr288	10.2912	-1.27099	0.69417	-1.83095	0.0671077	0.449977
Ankrd40	413.371	-0.511567	0.279578	-1.82978	0.0672824	0.450571
Gm9728	8.09237	-1.63304	0.892871	-1.82897	0.0674035	0.450804
Vav2	248.243	-0.523289	0.286342	-1.82749	0.0676254	0.451695
Sin3b	627.919	-0.528684	0.289509	-1.82614	0.0678291	0.452512
Sdhaf3	106.61	-0.615278	0.337144	-1.82497	0.0680055	0.452706
Rpl15	9371.59	-0.28331	0.155296	-1.82432	0.0681033	0.452972
Gm7291	8.18778	-1.84159	1.00968	-1.82393	0.0681626	0.452982
Mto1	402.315	-0.332544	0.182364	-1.82352	0.0682251	0.453205
Exosc8	1025.47	-0.315658	0.173124	-1.8233	0.0682573	0.453228
Map7	181.206	-0.687269	0.377335	-1.82138	0.0685497	0.453956
Man2a1	1641.12	-0.326571	0.179405	-1.82031	0.0687122	0.453956
Zkscan16	59.6867	-0.80107	0.440092	-1.82023	0.0687237	0.453956
Cdk2ap2	306.132	-0.677056	0.371998	-1.82005	0.0687508	0.453956
Yeats4	1535.07	-0.429159	0.235803	-1.81999	0.0687612	0.453956
Pigm	775.86	-0.312708	0.171862	-1.81953	0.06883	0.453956
Jakmip1	162.839	-0.606732	0.333553	-1.819	0.0689117	0.453956
Rpl12	391.795	-0.37635	0.206904	-1.81896	0.068918	0.453956
Ctnnal1	212.989	-0.689823	0.37927	-1.81882	0.068939	0.453956
Kdelr2	2012.06	-0.49977	0.274894	-1.81804	0.0690574	0.45405
Slc9a5	11.8448	-1.66057	0.913454	-1.81791	0.0690786	0.45405
Ninj1	119.559	-0.928015	0.510595	-1.81752	0.0691381	0.454075
Gm45855	8.87055	-2.35669	1.29728	-1.81663	0.0692733	0.454202
Fxyd6	17.4036	-1.3065	0.719519	-1.8158	0.0694013	0.454202
Rfc2	861.168	-0.493146	0.27161	-1.81564	0.0694256	0.454202
Rbbp7	2501.18	-0.330764	0.182191	-1.81547	0.0694512	0.454202
Aatk	30.2941	-0.951044	0.523934	-1.8152	0.0694937	0.454202
Stk19	199.904	-0.41989	0.231324	-1.81516	0.0694997	0.454202
Mdfi	9.7837	-1.47691	0.813817	-1.8148	0.0695546	0.454202
Oard1	386.572	-0.58142	0.320742	-1.81273	0.0698727	0.454492
G530012D18Rik	424.038	-0.650547	0.358908	-1.81258	0.0698973	0.454492
Gpr137c	38.2703	-1.18528	0.654009	-1.81232	0.0699365	0.454544
Ulk4	404.97	-0.458539	0.253136	-1.81143	0.0700739	0.455026
Snrnp40	591.724	-0.587345	0.324268	-1.81129	0.0700955	0.455026
Zc3hc1	312.04	-0.460299	0.254244	-1.81046	0.0702249	0.455677
Rorb	837.18	-0.673763	0.372302	-1.80972	0.0703388	0.456227
Arhgdig	18.1812	-1.80395	0.999059	-1.80565	0.070973	0.45958
Bola1	229.052	-0.733501	0.406322	-1.80522	0.0710399	0.459809
Lrrc49	51.6368	-1.11672	0.618669	-1.80504	0.0710688	0.459809
Slc52a2	49.0484	-0.841062	0.466048	-1.80467	0.0711267	0.459816
Cdk2	761.639	-0.339594	0.188249	-1.80397	0.0712365	0.460146
Ctdsp2	937.675	-0.418734	0.232268	-1.80281	0.0714184	0.460752
Gadd45gip1	148.904	-0.77282	0.428861	-1.80203	0.071541	0.460752
Abcf3	362.124	-0.548721	0.304521	-1.80192	0.0715585	0.460752
Ddx54	408.456	-0.539194	0.299235	-1.80191	0.0715593	0.460752
Bok	10.0136	-2.01044	1.11621	-1.80113	0.0716827	0.460752
Acyp1	674.09	-0.562072	0.312069	-1.80111	0.0716851	0.460752
Gli3	11.2961	-1.63009	0.905095	-1.80101	0.0717006	0.460752
Ndufb6	261.115	-0.684584	0.380197	-1.8006	0.0717653	0.460752
Ms4a3	311.164	-0.50741	0.282128	-1.79851	0.0720963	0.462083
Spcs2	824.724	-0.464435	0.258288	-1.79813	0.072156	0.462276
Selenbp2	7.79112	-1.90826	1.06172	-1.79733	0.0722832	0.462402
Ube2n-ps1	319.258	-0.45329	0.252215	-1.79723	0.0722983	0.462402
Gm13461	1071.26	-0.44091	0.245456	-1.79629	0.0724487	0.462402
Alyref	453.323	-0.423483	0.235771	-1.79616	0.0724691	0.462402
Pno1	410.49	-0.49521	0.275726	-1.79602	0.0724912	0.462402
Fam198b	67.3159	-0.831041	0.462734	-1.79594	0.0725042	0.462402
1700020D05Rik	10.254	-1.7891	0.996342	-1.79566	0.0725479	0.462402
Svbp	269.981	-0.873949	0.486719	-1.79559	0.0725592	0.462402
Llph	642.845	-0.447684	0.249368	-1.79528	0.0726098	0.462537
Gm10392	12.1975	-2.2757	1.26865	-1.79379	0.0728459	0.463853
Hist1h2bn	2295.23	-1.68728	0.941394	-1.79232	0.0730814	0.464632
Abca4	44.8883	-0.739667	0.412776	-1.79193	0.0731437	0.464632
Gm4149	2356.36	-1.27988	0.714253	-1.79192	0.0731461	0.464632
Cd2	136.157	-0.597821	0.33369	-1.79154	0.0732062	0.464637
Kdm8	67.2045	-1.01884	0.569012	-1.79055	0.0733661	0.464788
Cdk10	76.5479	-0.608745	0.340171	-1.78953	0.0735303	0.464788
Gm6377	8.39551	-1.76293	0.985621	-1.78865	0.0736706	0.464788
Tmem138	124.759	-0.633343	0.354206	-1.78806	0.0737656	0.464788
BC021767	8.4949	-1.86721	1.04481	-1.78712	0.0739183	0.464788
Gpt	13.817	-1.32288	0.740234	-1.78711	0.0739198	0.464788
Usp50	47.3913	-0.915667	0.512399	-1.78702	0.0739345	0.464788
Man2c1	123.639	-0.427576	0.23927	-1.787	0.0739371	0.464788
Ube2j2	425.857	-0.42863	0.239897	-1.78673	0.0739819	0.464788
Naa50	2399.95	-0.388655	0.217696	-1.78531	0.0742108	0.465361
Igkv4-68	27.6662	-1.59546	0.89482	-1.78299	0.0745875	0.466274
Coasy	177.138	-0.59669	0.334694	-1.78279	0.0746202	0.466274
Api5	3335.19	-0.34799	0.195248	-1.78229	0.0747012	0.466274
Gm20775	767.518	-0.47755	0.268048	-1.78158	0.0748174	0.466274
Gm20498	98.5444	-0.847368	0.475714	-1.78125	0.0748708	0.466289
Zc3h12a	80.791	-0.769226	0.432057	-1.78038	0.0750137	0.466663
Ndufa6	336.854	-0.536106	0.301263	-1.77953	0.0751531	0.467196
Selenos	485.595	-0.489418	0.275098	-1.77906	0.0752294	0.467391
Ccdc22	181.837	-0.550491	0.309512	-1.77857	0.0753096	0.467391
Bzw1	3160.44	-0.356403	0.200656	-1.77619	0.0757016	0.469452
Rptor	357.572	-0.540379	0.30465	-1.77377	0.076101	0.471183
9130401M01Rik	216.236	-0.501175	0.282619	-1.77332	0.076175	0.471381
Ptpn18	373.878	-0.547252	0.308653	-1.77303	0.0762232	0.471381
Taf12	850.227	-0.477537	0.269572	-1.77146	0.0764835	0.472618
Ddx49	240.878	-0.59499	0.335954	-1.77104	0.0765533	0.472863
Cabyr	8.77802	-1.75695	0.992447	-1.77032	0.0766737	0.473357
Szrd1	476.055	-0.481187	0.271826	-1.7702	0.0766937	0.473357
Galnt18	11.611	-1.37785	0.778723	-1.76937	0.0768325	0.473622
Gpatch2	429.014	-0.576807	0.326134	-1.76862	0.076957	0.473697
Ctdp1	391.045	-0.586918	0.331957	-1.76805	0.077052	0.473821
Coq8a	36.9915	-0.958656	0.542245	-1.76794	0.077071	0.473821
Cttn	77.4006	-0.680642	0.385041	-1.76771	0.0771087	0.473867
Mknk2	1032.87	-0.393066	0.222454	-1.76696	0.0772355	0.474274
Dars	1261.48	-0.345247	0.195507	-1.76591	0.0774113	0.475167
Thoc6	119.811	-0.582371	0.329896	-1.76531	0.077511	0.475593
Olfr1124	61.7674	-0.57975	0.328678	-1.76389	0.0777512	0.476693
Itga2b	341.975	-0.516273	0.292738	-1.7636	0.0777992	0.47671
Mad2l1bp	96.9153	-0.620432	0.351817	-1.76351	0.0778148	0.47671
Hist1h3i	1316.81	-0.859639	0.488087	-1.76124	0.0781973	0.477819
Tert	25.6875	-1.20444	0.684177	-1.76043	0.0783353	0.477819
Kti12	138.711	-0.632038	0.359136	-1.75989	0.0784271	0.477819
Gm17230	6.65502	-3.03016	1.72197	-1.7597	0.0784584	0.477819
Tesmin	9.05804	-1.56365	0.88868	-1.75951	0.0784903	0.477819
Tmem170	278.775	-0.546461	0.310621	-1.75925	0.0785344	0.477819
Pex11b	77.824	-0.668629	0.380289	-1.75822	0.0787109	0.478241
Pmpcb	551.065	-0.49469	0.281411	-1.75789	0.0787662	0.478241
Arpc5	4257.29	-0.374127	0.213009	-1.75639	0.079022	0.479422
Prkab2	322.617	-0.455547	0.25941	-1.75609	0.0790729	0.479546
Myb	5983.48	-0.38565	0.219665	-1.75563	0.0791516	0.479582
Srfbp1	148.623	-0.680563	0.387731	-1.75525	0.0792173	0.479582
Kcnd1	44.8194	-1.18451	0.674999	-1.75482	0.0792893	0.479582
Hist1h2ap	4067.91	-0.678145	0.386585	-1.75419	0.0793974	0.479582
Slc5a9	7.49915	-2.0101	1.14634	-1.75349	0.0795186	0.479582
9130208D14Rik	6.99621	-1.90475	1.08629	-1.75345	0.0795253	0.479582
Alg1	18.4228	-0.885558	0.5051	-1.75323	0.0795619	0.479582
Arl2	117.911	-0.77578	0.442571	-1.7529	0.0796198	0.479582
Nt5dc2	304.577	-0.597602	0.340923	-1.75289	0.0796206	0.479582
Abca6	30.4641	-1.66122	0.947749	-1.75281	0.0796346	0.479582
Luc7l	698.386	-0.318244	0.181563	-1.7528	0.0796361	0.479582
Necab3	30.433	-1.23619	0.70532	-1.75266	0.0796601	0.479582
Selenof	2801.03	-0.396644	0.226444	-1.75162	0.0798388	0.480105
Rrp7a	191.529	-0.605701	0.345972	-1.75072	0.079994	0.480669
Ska2	696.033	-0.354949	0.202947	-1.74898	0.0802949	0.481554
Ighv10-1	37.19	-1.31356	0.75115	-1.74873	0.080338	0.481629
Galns	199.716	-0.504203	0.288442	-1.74803	0.0804596	0.481805
Cep55	537.153	-0.482841	0.276421	-1.74676	0.0806794	0.482752
Efl1	232.546	-0.51207	0.293262	-1.74612	0.0807903	0.483171
Tef	133.071	-0.587906	0.33673	-1.74593	0.0808235	0.483171
Atp6ap2	626.071	-0.592047	0.339137	-1.74574	0.0808554	0.483171
Ing2	227.396	-0.415955	0.238363	-1.74505	0.0809769	0.483425
Ddx51	165.804	-0.488883	0.280456	-1.74317	0.0813035	0.484637
Fam110a	81.5252	-0.720896	0.413687	-1.74261	0.0814017	0.484644
Rsph4a	7.8316	-2.27627	1.3084	-1.73974	0.0819054	0.485915
Yrdc	98.951	-0.721168	0.414559	-1.7396	0.0819284	0.485915
Ranbp1	1698.85	-0.541178	0.31118	-1.73912	0.0820141	0.4861
Gm8941	7.4662	-1.70594	0.981265	-1.73851	0.0821211	0.486551
Jun	92.1584	-0.627407	0.361427	-1.73592	0.0825786	0.487059
Lpar2	21.0711	-0.964334	0.555608	-1.73564	0.0826277	0.487059
Top1mt	21.8591	-1.17234	0.676049	-1.73411	0.0828994	0.487059
Mrfap1	2904.27	-0.32611	0.188071	-1.73397	0.0829232	0.487059
2810025M15Rik	79.4204	-0.918814	0.530043	-1.73347	0.0830121	0.487059
Sorbs3	47.2651	-0.763635	0.440535	-1.73343	0.0830201	0.487059
Gm8317	7.10019	-1.4589	0.841633	-1.73342	0.0830214	0.487059
Hypk	396.025	-0.577935	0.33346	-1.73315	0.0830698	0.487059
Klhl6	1865.05	-0.557843	0.322062	-1.7321	0.0832558	0.487363
Gmnn	1120.66	-0.457419	0.264111	-1.73192	0.0832874	0.487363
Rmdn3	258.663	-0.538792	0.311261	-1.731	0.0834524	0.487619
Slc2a6	36.6978	-0.812188	0.469409	-1.73024	0.0835879	0.488006
Med11	103.005	-0.481138	0.278195	-1.7295	0.0837199	0.488006
Fundc2	1512.78	-0.46513	0.269073	-1.72864	0.0838738	0.488444
Cdc42	5337.25	-0.390166	0.22575	-1.72831	0.0839326	0.488604
Rubcn	416.329	-0.489812	0.283468	-1.72793	0.0840016	0.488615
Med16	294.277	-0.431118	0.249542	-1.72763	0.0840538	0.488615
Sgtb	25.0655	-1.1054	0.640326	-1.7263	0.0842931	0.489612
Mbtps1	682.468	-0.367691	0.213018	-1.7261	0.0843293	0.489641
Aar2	137.825	-0.738001	0.427977	-1.72439	0.0846369	0.491245
Rps6	9282.5	-0.268737	0.155869	-1.72412	0.0846859	0.491348
Cuedc2	142.993	-0.977458	0.567086	-1.72365	0.0847708	0.491553
Wdr5	379.871	-0.404368	0.234633	-1.72341	0.0848153	0.491553
Actg1	8485.06	-0.406069	0.235655	-1.72315	0.0848622	0.491642
Alg9	202.747	-0.41475	0.240751	-1.72273	0.0849365	0.491775
Tmsb4x	27709.7	-0.369376	0.214581	-1.72138	0.0851811	0.492189
Mios	513.225	-0.525214	0.305185	-1.72097	0.0852565	0.492189
Fgf13	69.7943	-0.886215	0.515077	-1.72055	0.0853332	0.492189
Mgat2	439.124	-0.314818	0.183109	-1.71929	0.0855615	0.492332
AI413582	96.2891	-0.811085	0.471922	-1.71868	0.085672	0.492332
Wif1	32.34	-1.09231	0.635809	-1.71798	0.0857997	0.492523
Uxt	211.381	-0.489563	0.285046	-1.71749	0.0858897	0.492802
Sox18	9.86452	-1.6865	0.982371	-1.71676	0.0860227	0.493082
Gm4540	16.3273	-1.95329	1.13797	-1.71646	0.0860775	0.493188
Slc25a28	126.847	-0.45606	0.26572	-1.71632	0.0861041	0.493188
Soat1	836.172	-0.342859	0.199802	-1.71599	0.0861634	0.493347
Ift81	45.594	-0.996622	0.580931	-1.71556	0.0862425	0.493521
Gm15703	12.8916	-1.33111	0.775938	-1.71548	0.0862568	0.493521
Urb1	219.051	-0.427325	0.249135	-1.71524	0.0863017	0.493598
Hspa14	728.261	-0.41549	0.24258	-1.7128	0.0867495	0.495367
Diexf	303.363	-0.411914	0.240537	-1.71248	0.0868081	0.495367
Gm11826	20.1209	-1.4909	0.870804	-1.7121	0.0868778	0.495367
Ift122	55.1422	-0.90766	0.530153	-1.71207	0.0868835	0.495367
Rplp1	6700.05	-1.13452	0.662685	-1.71201	0.0868954	0.495367
Pygm	11.112	-1.48152	0.866253	-1.71026	0.0872175	0.496416
Arf5	264.9	-0.81023	0.473776	-1.71015	0.0872377	0.496416
Mapkapk2	1712.63	-0.437537	0.255878	-1.70995	0.0872759	0.496453
Slc35b2	103.361	-0.723781	0.423391	-1.70949	0.0873611	0.496757
Dolk	79.5695	-0.690715	0.404353	-1.7082	0.0875996	0.49729
Cdk2ap1	1129.75	-0.334122	0.195608	-1.70812	0.0876133	0.49729
Il33	30.1649	-0.892075	0.522908	-1.70599	0.0880101	0.498243
Agpat1	216.608	-0.608122	0.356528	-1.70568	0.0880674	0.498243
Bub1b	2468.09	-0.307231	0.180225	-1.70471	0.0882492	0.498552
Gm7336	388.201	-0.960211	0.563763	-1.70322	0.0885277	0.499585
Ccdc74a	47.1609	-0.707856	0.415876	-1.70208	0.0887398	0.500565
Plpp7	6.99578	-2.42319	1.42377	-1.70195	0.0887651	0.500565
Uap1	346.402	-0.462335	0.271721	-1.70151	0.088848	0.500693
Chchd3	1139.05	-0.29403	0.172875	-1.70083	0.0889751	0.501003
Cdc37	890.078	-0.332101	0.195296	-1.7005	0.0890368	0.501003
Lsm8	1163.36	-0.351097	0.206496	-1.70026	0.0890811	0.501003
Dpm2	327.642	-0.491169	0.288923	-1.7	0.0891304	0.501003
Tia1	2035.41	-0.314741	0.185334	-1.69824	0.0894622	0.502507
Mtrr	243.812	-0.44386	0.261545	-1.69707	0.0896838	0.503329
Mtfp1	145.527	-0.841716	0.496114	-1.69662	0.0897691	0.503353
Rps12-ps3	1414.96	-0.420695	0.247964	-1.69659	0.0897733	0.503353
Coq3	186.583	-0.500944	0.295506	-1.69521	0.0900359	0.504277
Gm14539	270.066	-0.589211	0.347579	-1.69519	0.09004	0.504277
Kbtbd2	1078.69	-0.320109	0.188875	-1.69482	0.0901094	0.504336
Psmc3	1199.17	-0.333206	0.196865	-1.69256	0.0905393	0.505731
Derl2	962.968	-0.432618	0.255643	-1.69227	0.0905945	0.505787
Swi5	1178.45	-0.367503	0.217284	-1.69135	0.0907701	0.506498
Tyrobp	4546.25	-0.510125	0.301624	-1.69126	0.0907865	0.506498
Rgs2	3206.6	-0.305685	0.180807	-1.69067	0.0909004	0.506678
Snf8	954.302	-0.484331	0.286487	-1.69059	0.0909156	0.506678
Ppp1cc	4535.02	-0.319669	0.189222	-1.68939	0.0911447	0.507509
Ccdc124	83.4134	-0.874395	0.517698	-1.68901	0.0912181	0.507509
Rassf1	275.519	-0.376466	0.222914	-1.68884	0.0912505	0.507509
Naa38	398.951	-0.41898	0.248094	-1.68879	0.0912591	0.507509
Gm14292	199.557	-0.376758	0.223118	-1.68861	0.0912947	0.507527
H13	835.026	-0.297425	0.176411	-1.68597	0.0918013	0.509634
Mecr	95.0637	-0.695109	0.412367	-1.68566	0.0918618	0.509634
Ormdl3	553.787	-0.633483	0.375858	-1.68543	0.0919053	0.509634
Gm12517	7.65389	-1.35235	0.802416	-1.68535	0.0919212	0.509634
Imp3	286.284	-0.796842	0.472824	-1.68528	0.0919337	0.509634
Igkv6-23	19.6914	-1.20293	0.71392	-1.68497	0.0919944	0.509662
Tmsb10	1386.31	-0.631928	0.375049	-1.68492	0.0920038	0.509662
P4ha1	118.976	-0.739215	0.438779	-1.68471	0.0920443	0.509706
Tmprss3	104.638	-0.920228	0.546306	-1.68446	0.0920936	0.509799
Dlg3	40.7683	-0.993357	0.589991	-1.68368	0.0922433	0.510352
Gm42417	36.8108	-1.07442	0.638322	-1.68319	0.0923378	0.51061
Sod2	829.599	-0.335217	0.199437	-1.68081	0.0927996	0.512546
Gtf2h3	303.154	-0.482889	0.287338	-1.68056	0.0928484	0.512546
Cd22	415.931	-0.444924	0.26498	-1.67908	0.0931355	0.513031
Gm8797	4049.54	-0.640835	0.381795	-1.67848	0.0932535	0.513255
1810032O08Rik	73.8904	-0.820447	0.488885	-1.6782	0.0933078	0.513258
Stub1	130.047	-0.523593	0.312124	-1.67751	0.093442	0.513605
Pafah1b3	379.14	-0.692209	0.412796	-1.67688	0.0935662	0.513608
Nceh1	383.653	-0.442933	0.264166	-1.67672	0.0935963	0.513608
Cebpb	39.1894	-1.02531	0.611502	-1.6767	0.0936007	0.513608
Ppa2	550.624	-0.316647	0.188984	-1.67552	0.0938315	0.514155
Lage3	139.943	-0.46364	0.276916	-1.6743	0.0940714	0.514807
Prorsd1	383.912	-0.493489	0.294917	-1.67331	0.0942657	0.515273
Purg	60.5271	-1.07672	0.643607	-1.67294	0.0943393	0.5154
Ttc37	515.017	-0.36737	0.219666	-1.67241	0.0944441	0.515529
Hook1	274.137	-0.45598	0.272863	-1.67109	0.0947031	0.515863
Mpp4	7.27735	-1.57286	0.941441	-1.67069	0.094783	0.515863
Ccdc78	25.2773	-0.874543	0.523541	-1.67044	0.0948324	0.515863
Mdp1	258.748	-0.503399	0.301377	-1.67033	0.0948536	0.515863
Noc2l	476.709	-0.338248	0.202596	-1.66957	0.095005	0.516254
Pomt1	206.228	-0.400535	0.239978	-1.66905	0.0951071	0.516554
Zfp113	347.152	-0.469068	0.281055	-1.66896	0.0951261	0.516554
Ivns1abp	4290.48	-0.236641	0.141897	-1.66769	0.0953775	0.517172
Cdc26	832.278	-0.361907	0.217067	-1.66726	0.0954635	0.517172
Asns	1250.55	-0.484444	0.290678	-1.6666	0.0955941	0.517482
Frat2	376.43	-0.578605	0.347362	-1.66571	0.0957704	0.517919
Eed	1148.86	-0.377393	0.226594	-1.6655	0.0958133	0.517919
Lsm6	283.907	-0.416488	0.250088	-1.66537	0.0958399	0.517919
Tmem150a	14.2596	-1.35736	0.817381	-1.66062	0.0967898	0.521062
Gm28438	1791.06	-0.469312	0.28265	-1.6604	0.0968345	0.521062
Slc25a33	30.0684	-1.10715	0.666839	-1.6603	0.0968536	0.521062
Ndufaf3	461.168	-0.776708	0.467979	-1.65971	0.096973	0.521346
Pisd-ps1	40.7671	-0.652797	0.39351	-1.65891	0.0971337	0.522031
Hook2	100.663	-0.618757	0.373371	-1.65722	0.0974759	0.523048
Gaa	130.606	-0.538475	0.325008	-1.65681	0.0975582	0.523048
1500015O10Rik	7.89095	-1.73132	1.04512	-1.65658	0.097605	0.523048
Cep250	406.956	-0.346954	0.209609	-1.65524	0.0978757	0.523259
Stx18	154.498	-0.53251	0.321764	-1.65497	0.0979302	0.523259
Igkv9-120	35.0883	-1.2178	0.735907	-1.65483	0.0979583	0.523259
Cops5	2490.05	-0.373313	0.225678	-1.65419	0.0980895	0.523259
Ppp1ca	3505.01	-0.379317	0.229338	-1.65396	0.0981351	0.523259
2610524H06Rik	121.118	-0.74724	0.452106	-1.6528	0.0983717	0.52382
Gm15877	7.06698	-1.57854	0.955286	-1.65243	0.0984471	0.52382
Cbx7	44.4203	-1.05646	0.639368	-1.65235	0.0984625	0.52382
Rpl28-ps1	4938.33	-0.497868	0.301487	-1.65137	0.0986622	0.523953
Cyp2d22	11.1807	-1.54739	0.937178	-1.65112	0.0987136	0.523953
Rab44	324.455	-0.451763	0.273658	-1.65083	0.0987731	0.523953
Mindy4	13.4469	-1.44523	0.875668	-1.65043	0.0988545	0.523953
Znhit3	255.628	-0.353403	0.214152	-1.65024	0.0988936	0.523953
Dnase1l1	438.996	-0.445224	0.269909	-1.64954	0.0990379	0.524346
Sdccag3	577.792	-0.464002	0.281301	-1.64949	0.0990483	0.524346
Sart1	319.565	-0.45702	0.277113	-1.64922	0.0991029	0.524346
Ddx25	7.67415	-2.00055	1.21327	-1.64889	0.0991692	0.524429
Clmp	66.4775	-0.690212	0.418957	-1.64745	0.0994648	0.525315
Mrps28	443.389	-0.605262	0.367647	-1.64631	0.0996997	0.525934
Orai3	270.366	-0.503161	0.305634	-1.64628	0.0997051	0.525934
Snrpd1	770.56	-0.332947	0.202324	-1.64562	0.0998427	0.526232
Ndufa3	451.759	-0.579765	0.352522	-1.64462	0.100048	0.526232
Tmem203	37.7552	-1.05528	0.641668	-1.64459	0.100054	0.526232
Gm21988	10.0797	-1.83221	1.11417	-1.64447	0.100079	0.526232
Gna12	429.077	-0.450819	0.274172	-1.64429	0.100116	0.526232
Afap1	289.358	-0.467068	0.284113	-1.64395	0.100187	0.526232
Cdk20	19.0073	-1.25082	0.760957	-1.64375	0.100229	0.526232
Cdc45	892.908	-0.378414	0.230252	-1.64347	0.100285	0.526232
Pask	496.612	-0.412368	0.25103	-1.6427	0.100445	0.526293
Dpagt1	271.172	-0.327993	0.199771	-1.64185	0.100621	0.526554
Gm20072	17.0862	-1.51424	0.922552	-1.64136	0.100723	0.526554
Tmem132e	45.2782	-1.26237	0.769189	-1.64117	0.100761	0.526554
Gm6044	7.84225	-1.41148	0.860094	-1.64107	0.100782	0.526554
Pak4	436.641	-0.459722	0.28019	-1.64076	0.100848	0.526554
Hivep2	958.721	-0.385548	0.235017	-1.64051	0.1009	0.526554
Zw10	491.82	-0.526491	0.321072	-1.63979	0.101048	0.526554
Trap1	913.005	-0.253195	0.154448	-1.63936	0.101139	0.526554
Pgpep1	89.4183	-0.744568	0.45428	-1.63901	0.101212	0.526554
Ergic2	1996.43	-0.267387	0.163145	-1.63895	0.101224	0.526554
Eif2ak3	547.817	-0.395209	0.24115	-1.63885	0.101244	0.526554
Hspe1	2202.85	-0.531748	0.324543	-1.63845	0.101328	0.526554
Nup107	879.729	-0.457439	0.279223	-1.63826	0.101368	0.526554
Bckdhb	56.9477	-0.635443	0.388319	-1.63639	0.101757	0.527883
Serhl	140.307	-0.42403	0.259125	-1.63639	0.101758	0.527883
Ufsp2	415.026	-0.484759	0.296274	-1.63618	0.101801	0.527932
Gm44419	56.7028	-1.11692	0.68289	-1.63557	0.101929	0.528419
Tmem184a	9.96588	-1.17394	0.718086	-1.63483	0.102086	0.528533
Pigw	95.8311	-0.541968	0.331515	-1.63482	0.102086	0.528533
Pctp	72.0553	-0.528775	0.32374	-1.63333	0.102399	0.529234
Megf8	14.4362	-1.37529	0.842157	-1.63306	0.102457	0.529234
Clcn7	179.119	-0.437636	0.268067	-1.63256	0.102561	0.529234
Mrps17	581.932	-0.38404	0.235311	-1.63205	0.102669	0.52929
Mbd3	234.61	-0.434991	0.266583	-1.63173	0.102737	0.52929
Sssca1	207.996	-0.697409	0.427756	-1.63039	0.103019	0.529869
Pcdhga5	15.6224	-1.72836	1.06009	-1.63039	0.10302	0.529869
Bloc1s4	70.7609	-0.575402	0.353197	-1.62912	0.103287	0.530547
Ssna1	313.48	-0.387192	0.238024	-1.62669	0.103802	0.532055
Emc6	262.062	-0.493073	0.303138	-1.62657	0.103829	0.532055
Usp31	571.981	-0.331641	0.203893	-1.62654	0.103834	0.532055
Zmym1	398.008	-0.43975	0.270512	-1.62562	0.10403	0.532055
Pdcd6	828.266	-0.461463	0.283889	-1.6255	0.104056	0.532055
Srsf3	11181.2	-0.319206	0.196434	-1.625	0.104162	0.53225
Cib1	289.181	-0.572478	0.352465	-1.62421	0.104331	0.532446
Rtl8b	10.571	-1.426	0.878026	-1.62409	0.104356	0.532446
Tmem256	606.678	-0.708393	0.436195	-1.62403	0.10437	0.532446
Fcnb	57.6102	-1.15541	0.711781	-1.62327	0.104531	0.532749
Gm17976	8.32243	-1.53088	0.943814	-1.62202	0.104799	0.533557
Nt5c	204.598	-0.575062	0.354573	-1.62184	0.104837	0.533557
B3gntl1	102.436	-0.52128	0.3215	-1.6214	0.104931	0.533557
Rpl30-ps8	37.7475	-1.0633	0.655974	-1.62095	0.105028	0.533557
Smim5	64.0741	-0.701354	0.432732	-1.62076	0.10507	0.533557
Hint2	102.226	-0.827849	0.510952	-1.62021	0.105188	0.533557
Socs7	280.054	-0.39717	0.245143	-1.62015	0.1052	0.533557
Cpne9	35.4699	-0.756879	0.467184	-1.62009	0.105213	0.533557
Fam199x	195.798	-0.607908	0.375256	-1.61998	0.105236	0.533557
Tmem208	286.877	-0.593243	0.366236	-1.61984	0.105267	0.533557
Ascl2	7.59469	-1.34734	0.831778	-1.61984	0.105267	0.533557
Exosc4	173.019	-0.49336	0.304605	-1.61967	0.105302	0.533557
Acot7	92.5907	-0.66476	0.410552	-1.61918	0.105408	0.533827
Ccdc71	259.518	-0.543308	0.33556	-1.61911	0.105424	0.533827
Ighv1-2	9.56717	-1.96661	1.215	-1.61861	0.105531	0.534092
Kbtbd8	281.336	-0.537914	0.332634	-1.61713	0.105849	0.534773
Zfp771	19.6941	-1.1647	0.72077	-1.61591	0.106113	0.535414
Cst7	162.59	-0.58183	0.360143	-1.61556	0.10619	0.535633
Mnat1	239.37	-0.588808	0.364543	-1.6152	0.106268	0.535682
Psmd5	1636.87	-0.239924	0.148626	-1.61428	0.106466	0.535996
Amd1	2102.04	-0.43685	0.270616	-1.61428	0.106467	0.535996
Fgfr1op	857.041	-0.401836	0.249069	-1.61335	0.106668	0.536408
Dcun1d5	829.997	-0.293924	0.182307	-1.61225	0.106908	0.536408
Hras	233.869	-0.708171	0.43925	-1.61223	0.106912	0.536408
Gm10175	698.814	-1.25802	0.780369	-1.61209	0.106943	0.536408
Thegl	10.2235	-1.67079	1.03664	-1.61173	0.10702	0.536408
Ift22	190.348	-0.372389	0.231052	-1.61171	0.107025	0.536408
Dnajc7	2154.55	-0.333591	0.206989	-1.61163	0.107042	0.536408
Mthfsl	79.8379	-0.617564	0.38324	-1.61143	0.107086	0.536408
Mrps34	113.887	-0.786776	0.488274	-1.61134	0.107105	0.536408
Pbk	1951.76	-0.407613	0.252985	-1.61121	0.107134	0.536408
Foxred2	135.414	-0.542303	0.336637	-1.61094	0.107192	0.536408
Ppp6r3	2793.1	-0.290832	0.180582	-1.61053	0.107283	0.536408
Dbr1	395.812	-0.413905	0.257083	-1.61001	0.107396	0.536408
Epb41l1	20.1241	-1.56073	0.969513	-1.60981	0.107439	0.536408
Tfcp2	73.4509	-0.572555	0.35573	-1.60952	0.107503	0.536408
Snrnp35	165.721	-0.467789	0.290839	-1.60841	0.107745	0.537135
Xxylt1	60.3364	-0.728661	0.453137	-1.60804	0.107827	0.537239
Arrdc1	148.458	-0.694608	0.432083	-1.60758	0.107927	0.537303
Tomm34	447.021	-0.337862	0.210229	-1.60712	0.108028	0.537362
Crip1	1380.99	-0.578634	0.360063	-1.60703	0.108047	0.537362
Il27ra	32.2868	-0.765286	0.476296	-1.60675	0.10811	0.537362
Sephs2	692.733	-0.584623	0.36398	-1.6062	0.108231	0.537496
Rdh11	174.422	-0.373479	0.232577	-1.60583	0.108312	0.537684
Nsmf	71.2914	-0.609936	0.380126	-1.60456	0.108591	0.538448
Iqcc	136.92	-0.46374	0.28916	-1.60375	0.108769	0.53893
Hspe1-ps5	15.7558	-1.00847	0.628933	-1.60346	0.108834	0.539079
2810004N23Rik	668.502	-0.398248	0.248459	-1.60287	0.108964	0.539553
Churc1	953.676	-0.569901	0.355719	-1.60211	0.109131	0.540039
Il1rl2	76.7777	-0.691271	0.431616	-1.60159	0.109247	0.540442
Ankrd13d	28.4719	-1.18886	0.742455	-1.60125	0.109322	0.540484
Mpnd	92.9773	-0.909493	0.568601	-1.59953	0.109703	0.541384
Nfkbil1	35.8242	-0.792182	0.495792	-1.59781	0.110085	0.542707
Inip	774.631	-0.266214	0.166703	-1.59693	0.11028	0.543326
Alg5	214.499	-0.525988	0.329509	-1.59628	0.110427	0.543643
Srsf9	298.309	-0.480971	0.301377	-1.59591	0.110509	0.543643
Bad	79.2088	-0.670815	0.420413	-1.59561	0.110576	0.543643
Uck2	555.113	-0.392251	0.245866	-1.59538	0.110626	0.543643
Gm10177	2063.12	-0.51735	0.324339	-1.59509	0.110691	0.543643
Gm13009	7.93769	-1.32668	0.832349	-1.5939	0.110958	0.544381
Rab11fip3	33.6108	-0.685758	0.430296	-1.59369	0.111005	0.544381
Snx1	1218.8	-0.313907	0.196971	-1.59367	0.111011	0.544381
Cnpy2	574.423	-0.421893	0.264735	-1.59365	0.111015	0.544381
Birc5	3443.61	-0.550255	0.34562	-1.59208	0.111367	0.545424
Olfr167	11.706	-1.22988	0.772607	-1.59186	0.111415	0.54549
Nmt2	387.898	-0.385032	0.241934	-1.59148	0.111502	0.545745
Gm12978	38.8464	-0.859855	0.54047	-1.59094	0.111624	0.546062
Haus1	279.811	-0.385709	0.24257	-1.5901	0.111813	0.546441
Mrpl13	626.801	-0.299629	0.188438	-1.59007	0.111819	0.546441
Atp5d	1326.29	-0.48797	0.307004	-1.58946	0.111957	0.546777
Ttc8	35.0082	-0.880699	0.554492	-1.5883	0.112219	0.547736
Fut10	70.6883	-0.731491	0.460556	-1.58828	0.112224	0.547736
Bop1	136.257	-0.555078	0.349596	-1.58777	0.112338	0.547978
Gm4617	1364.09	-0.682483	0.430123	-1.58671	0.112577	0.548147
Mgat1	337.046	-0.315421	0.198804	-1.5866	0.112604	0.548147
Nip7	410.821	-0.408008	0.257172	-1.58652	0.112622	0.548147
Phb	298.945	-0.42987	0.271026	-1.58608	0.112721	0.548182
Gnb1	2100.64	-0.361677	0.22829	-1.58429	0.113128	0.549002
G3bp1	1324.37	-0.285265	0.180216	-1.5829	0.113444	0.549925
Zpr1	305.654	-0.615977	0.389284	-1.58233	0.113574	0.550216
Adamts4	24.2221	-1.29318	0.817438	-1.58199	0.113652	0.550423
Mfsd10	122.233	-0.551194	0.348503	-1.5816	0.11374	0.550509
Cd79b	2885.85	-0.504532	0.319631	-1.57848	0.114454	0.552943
Gm12902	19.6744	-1.48151	0.93892	-1.57789	0.114592	0.553152
Tmlhe	145.737	-0.382359	0.242423	-1.57724	0.114741	0.553395
Ybx1	6756.28	-0.352744	0.223713	-1.57677	0.114848	0.553652
Gm21188	15.1813	-1.65218	1.04831	-1.57604	0.115016	0.554118
Afap1l2	39.6073	-1.12565	0.715387	-1.57349	0.115606	0.556106
Rab35	498.13	-0.516051	0.328066	-1.57301	0.115717	0.55647
Gm42883	8.10385	-1.38504	0.881079	-1.57198	0.115956	0.55743
Cysltr1	122.703	-0.536206	0.341133	-1.57184	0.115988	0.55743
Tjp1	224.029	-0.564739	0.359451	-1.57112	0.116155	0.558066
Nol9	548.905	-0.32161	0.204792	-1.57042	0.116317	0.558217
Gm5586	19.4207	-1.14716	0.730501	-1.57037	0.116329	0.558217
Rrn3	416.94	-0.35166	0.224041	-1.56962	0.116503	0.558444
Wfdc17	295.445	-0.545112	0.347413	-1.56906	0.116634	0.558444
Rab34	76.3128	-0.761646	0.485452	-1.56894	0.116662	0.558444
Dnajb7	12.4697	-1.39002	0.886119	-1.56866	0.116727	0.558519
Sash1	106.089	-0.59721	0.380864	-1.56804	0.116872	0.558519
Gm28155	9.09557	-1.23583	0.788213	-1.56789	0.116908	0.558519
Stmn1	1916.77	-0.402772	0.25694	-1.56757	0.116981	0.558519
Taf9	258.67	-0.427635	0.27292	-1.56689	0.117141	0.558519
Fam57a	68.3869	-0.772806	0.493216	-1.56687	0.117145	0.558519
Fbxw9	50.3977	-0.611173	0.390098	-1.56672	0.117181	0.558519
Smim26	73.0708	-0.786529	0.502038	-1.56667	0.117191	0.558519
Ighv1-5	20.6196	-1.16144	0.741746	-1.56582	0.11739	0.558519
Il13ra1	192.555	-0.45079	0.287941	-1.56556	0.117451	0.558519
Hrh4	8.49426	-2.81062	1.79535	-1.5655	0.117466	0.558519
Fcamr	8.01206	-1.7648	1.12737	-1.56541	0.117487	0.558519
Abhd8	160.853	-0.428229	0.273643	-1.56492	0.117602	0.558519
Psmg3	120.608	-0.807355	0.51594	-1.56482	0.117624	0.558519
Abcf1	991.474	-0.34617	0.221238	-1.5647	0.117654	0.558519
Ccdc180	22.9229	-0.874986	0.559293	-1.56445	0.117712	0.558526
Pamr1	9.18364	-1.70565	1.09091	-1.56351	0.117933	0.558527
Mad2l2	150.004	-0.571541	0.365552	-1.5635	0.117935	0.558527
Rpsa	28081.8	-0.287618	0.184061	-1.56263	0.118141	0.558527
Ncaph2	774.156	-0.458582	0.293473	-1.5626	0.118146	0.558527
Ube2l3	2000.67	-0.397896	0.254683	-1.56232	0.118213	0.558527
Atpaf2	177.618	-0.6131	0.392517	-1.56197	0.118295	0.558527
Pcbp3	19.7413	-1.33873	0.857117	-1.5619	0.118311	0.558527
Apopt1	348.287	-0.324396	0.207695	-1.56189	0.118314	0.558527
Tram1	3463.92	-0.23353	0.149519	-1.56187	0.118318	0.558527
Eaf2	81.8556	-0.506695	0.324525	-1.56134	0.118443	0.558554
Pfdn1	254.021	-0.388673	0.248983	-1.56104	0.118514	0.558554
Ftl1	21006.2	-0.583995	0.374202	-1.56064	0.118608	0.558584
Nsl1	425.21	-0.394749	0.253059	-1.55991	0.118781	0.558864
Timm50	128.469	-0.73994	0.474531	-1.55931	0.118924	0.559198
Hist1h2aa	20.967	-0.9445	0.605889	-1.55887	0.119028	0.559287
Arhgef7	422.922	-0.371859	0.238633	-1.55829	0.119165	0.559659
Grik5	31.7297	-0.852905	0.547758	-1.55708	0.11945	0.560834
Tmem108	94.2959	-0.634033	0.407395	-1.55631	0.119634	0.561296
Ubfd1	865.903	-0.522696	0.335919	-1.55602	0.119704	0.561296
Dact1	10.1541	-1.71644	1.10332	-1.55571	0.119777	0.561296
Vcp	2803.13	-0.267546	0.17206	-1.55495	0.119957	0.561296
Iqcb1	588.852	-0.308767	0.198571	-1.55494	0.11996	0.561296
Ssr2	899.337	-0.4683	0.301189	-1.55483	0.119986	0.561296
P2ry2	21.4123	-1.20017	0.771959	-1.55471	0.120015	0.561296
Gm10231	29.5706	-1.42886	0.919178	-1.5545	0.120065	0.561296
Anapc1	2854.14	-0.229836	0.147888	-1.55412	0.120155	0.561296
Ighm	17462.8	-0.432107	0.278377	-1.55224	0.120606	0.562888
Spidr	529.693	-0.341848	0.220265	-1.55199	0.120666	0.562998
Hist1h2al	1007.3	-0.775726	0.499936	-1.55165	0.120746	0.563021
Igkc	4372.15	-0.389027	0.250723	-1.55162	0.120753	0.563021
Gm5281	9.78323	-1.5113	0.974078	-1.55152	0.120778	0.563021
Tmem185b	110.273	-0.549348	0.35434	-1.55034	0.121059	0.563337
Ets2	341.695	-0.328805	0.212132	-1.55	0.121141	0.563337
Ap4s1	158.708	-0.528096	0.340718	-1.54995	0.121153	0.563337
Gm12328	100.601	-1.08691	0.701287	-1.54987	0.121172	0.563337
Hbb-bt	202807	-0.998751	0.644422	-1.54984	0.12118	0.563337
Fbxl14	636.642	-0.504273	0.325491	-1.54927	0.121317	0.5635
Gstcd	229.78	-0.533112	0.344114	-1.54923	0.121327	0.5635
Bcl2l12	61.1796	-0.584544	0.37804	-1.54625	0.122044	0.565682
Hist1h4a	2333.44	-1.26917	0.8209	-1.54607	0.122088	0.565682
Ppp1r12c	519.15	-0.366494	0.23717	-1.54527	0.12228	0.565826
Gpx1	51254.2	-0.486989	0.315153	-1.54524	0.122287	0.565826
Pde2a	1064.94	-0.414068	0.268007	-1.54499	0.122349	0.565826
Csrp3	6.54471	-1.8965	1.22819	-1.54415	0.122552	0.565907
Mrpl54	243.301	-0.495725	0.321257	-1.54308	0.122812	0.566349
Med26	143.191	-0.536975	0.348005	-1.54301	0.122829	0.566349
Dctn2	558.392	-0.38077	0.246845	-1.54255	0.12294	0.56653
Ppil3	295.394	-0.387501	0.251311	-1.54192	0.123094	0.567022
Tspan14	264.447	-0.591815	0.383876	-1.54168	0.12315	0.567022
Selenoi	483.427	-0.43482	0.282262	-1.54048	0.123442	0.567675
Clptm1l	543.705	-0.302334	0.196326	-1.53995	0.123572	0.567789
Acss2	176.075	-0.620415	0.403143	-1.53894	0.123818	0.568082
Cant1	191.958	-0.494084	0.321162	-1.53842	0.123945	0.568082
Ighv1-34	8.46001	-1.48666	0.966678	-1.53791	0.124071	0.568235
Gm11223	78.7799	-2.77847	1.80691	-1.53769	0.124124	0.568309
Taf6l	788.547	-0.398766	0.25939	-1.53732	0.124214	0.568557
Polr1c	525.002	-0.363762	0.236755	-1.53645	0.124428	0.569013
Ndufb4	277.548	-0.483725	0.314859	-1.53632	0.124459	0.569013
Snx33	115.61	-0.616106	0.401225	-1.53556	0.124646	0.569607
Limd2	1102.6	-0.343897	0.223965	-1.5355	0.124662	0.569607
Hist1h3a	463.796	-0.742814	0.484113	-1.53438	0.124936	0.570221
Gmfb	2188.95	-0.317128	0.206896	-1.53279	0.125327	0.571178
Rhbdd3	35.934	-0.841084	0.548728	-1.53279	0.125328	0.571178
Eif6	339.684	-0.493816	0.322182	-1.53273	0.125344	0.571178
Gm12248	15.4201	-0.913504	0.596047	-1.5326	0.125374	0.571178
Robo3	7.45175	-1.74399	1.13813	-1.53233	0.125442	0.571178
Fcf1	1011.04	-0.472496	0.308526	-1.53146	0.125655	0.571178
Igkv9-124	12.1511	-1.29597	0.846428	-1.53111	0.125743	0.571178
Ppil2	947.289	-0.332988	0.217488	-1.53106	0.125755	0.571178
Fmo2	65.1426	-1.10056	0.719011	-1.53065	0.125855	0.57125
Zfand2b	255.75	-0.466971	0.305083	-1.53064	0.125859	0.57125
Grpel1	365.227	-0.311464	0.203568	-1.53003	0.12601	0.571437
Slc25a53	173.093	-0.512813	0.335208	-1.52984	0.126057	0.571484
Hsd17b12	370.343	-0.378977	0.247837	-1.52914	0.126231	0.57169
Sat1	1357.41	-0.223475	0.146164	-1.52894	0.12628	0.57169
Isoc1	632.983	-0.346383	0.226574	-1.52878	0.126318	0.57169
Gtpbp3	75.7758	-0.505703	0.33079	-1.52877	0.126321	0.57169
Mfsd4a	995.388	-0.276242	0.180742	-1.52838	0.126418	0.571906
Gm14822	6.70097	-2.24798	1.47121	-1.52798	0.126518	0.571906
Ccr7	85.9768	-0.639063	0.418318	-1.5277	0.126588	0.571906
Gm16523	65.6256	-0.556867	0.364549	-1.52755	0.126624	0.571906
Fam96a	3267.06	-0.273024	0.178765	-1.52728	0.126692	0.57198
Igsf8	42.8326	-0.746803	0.489005	-1.52719	0.126714	0.57198
Tssc4	166.061	-0.921933	0.604493	-1.52513	0.127226	0.573195
Tmem177	105.211	-0.637852	0.418276	-1.52495	0.12727	0.573195
Pex10	74.9633	-0.702424	0.460689	-1.52473	0.127327	0.573266
Prox1	8.25884	-2.6339	1.72771	-1.5245	0.127383	0.57335
Abhd17a	263.588	-0.81394	0.534179	-1.52372	0.127578	0.573817
Sdc4	551.266	-0.531412	0.348809	-1.5235	0.127633	0.573817
Pfkfb3	625.513	-0.318611	0.20921	-1.52293	0.127777	0.573991
Bcl6b	25.2164	-0.982713	0.645346	-1.52277	0.127816	0.573991
Lsm5	178.87	-0.7807	0.5128	-1.52243	0.127902	0.573991
Gm14165	8.33695	-1.59492	1.04788	-1.52205	0.127997	0.573991
Pym1	39.6788	-0.897786	0.58986	-1.52203	0.128001	0.573991
S1pr4	413.201	-0.484865	0.318758	-1.52111	0.128233	0.574079
Gabarapl2	813.032	-0.442283	0.290786	-1.52099	0.128262	0.574079
Msantd1	12.3699	-1.54169	1.01377	-1.52074	0.128324	0.574079
Sf3b6	988.711	-0.380469	0.250221	-1.52053	0.128378	0.574079
Gm8524	10.371	-1.29648	0.852856	-1.52016	0.128471	0.574079
Slc4a2	203.164	-0.397287	0.261383	-1.51994	0.128526	0.574079
Pin4	393.899	-0.313236	0.206093	-1.51987	0.128543	0.574079
Ak2	960.741	-0.402775	0.265007	-1.51986	0.128545	0.574079
Nova1	135.03	-0.5369	0.353446	-1.51904	0.128752	0.574726
Fip1l1	2173.32	-0.235008	0.154745	-1.51867	0.128844	0.574977
Isg20l2	537.864	-0.346078	0.227922	-1.51841	0.128912	0.575113
Prss57	188.704	-0.716195	0.471861	-1.51781	0.129063	0.575461
Slc19a2	137.028	-0.394479	0.26008	-1.51676	0.129326	0.576027
Hist1h2ah	304.754	-0.79103	0.521539	-1.51672	0.129337	0.576027
Tmem176b	239.262	-0.368703	0.243161	-1.51629	0.129446	0.576185
Umad1	143.136	-0.421729	0.278223	-1.51579	0.129572	0.5764
Idh2	265.401	-0.46073	0.303968	-1.51572	0.12959	0.5764
Syap1	573.253	-0.329156	0.217204	-1.51543	0.129664	0.5764
Grwd1	42.7527	-0.657594	0.433938	-1.51541	0.129668	0.5764
Fam184b	31.5699	-1.08284	0.714639	-1.51523	0.129715	0.5764
Ndufaf6	49.0167	-0.668884	0.441541	-1.51489	0.129801	0.576457
Tsc22d2	814.037	-0.408917	0.270088	-1.51401	0.130023	0.577117
Eps8	742.556	-0.478306	0.315965	-1.51379	0.130079	0.577199
Crtam	18.4756	-1.00565	0.66478	-1.51275	0.130342	0.577984
Slc25a1	134.509	-0.692299	0.457745	-1.51241	0.130429	0.577984
Hist1h2bp	8829.61	-0.689018	0.455751	-1.51183	0.130577	0.577984
Pxdc1	22.8931	-0.957559	0.634094	-1.51012	0.131012	0.579486
Rpl35	2829.26	-0.311085	0.206014	-1.51002	0.131038	0.579486
Jmjd6	294.259	-0.446264	0.295563	-1.50987	0.131076	0.579489
Prepl	365.109	-0.545513	0.361383	-1.50952	0.131167	0.579489
Tmbim4	496.617	-0.338835	0.224477	-1.50944	0.131186	0.579489
Git1	188.063	-0.47315	0.313533	-1.50909	0.131276	0.579721
Nolc1	647.107	-0.278627	0.184705	-1.5085	0.131426	0.57984
Dcaf15	91.9833	-0.633079	0.419688	-1.50845	0.131439	0.57984
Tradd	66.3769	-0.567937	0.376554	-1.50825	0.131491	0.57984
Hsdl1	257.321	-0.606787	0.402381	-1.50799	0.131557	0.57984
Snx11	207.365	-0.351348	0.233023	-1.50778	0.13161	0.57984
Rcc2	1173.7	-0.445899	0.296046	-1.50618	0.132021	0.580396
Plxna3	14.7049	-1.10566	0.734153	-1.50603	0.132059	0.580401
Zbtb11	1379.42	-0.302545	0.200966	-1.50545	0.132208	0.580892
Me1	481.835	-0.435043	0.289407	-1.50322	0.132782	0.582597
Psma1	1419.72	-0.35867	0.238775	-1.50213	0.133065	0.58273
Hilpda	29.0794	-1.05648	0.70348	-1.5018	0.13315	0.58273
Impdh2	956.16	-0.51605	0.343786	-1.50108	0.133335	0.582819
Crbn	609.586	-0.274635	0.183036	-1.50044	0.1335	0.582819
Chmp1a	257.869	-0.573906	0.382651	-1.49981	0.133663	0.582819
Cyc1	1026.03	-0.45127	0.300943	-1.49952	0.133738	0.582819
C1qtnf1	20.3575	-1.18517	0.790423	-1.49941	0.133768	0.582819
Polr2k	182.597	-0.632401	0.421777	-1.49937	0.133777	0.582819
Zfp473	72.7582	-0.571007	0.381025	-1.49861	0.133975	0.583258
Hist1h2br	558.518	-1.41123	0.941779	-1.49847	0.134011	0.583258
Gm26712	20.6288	-1.00852	0.673195	-1.49812	0.134103	0.583495
Kri1	388.238	-0.448694	0.299615	-1.49757	0.134245	0.583952
Tmem81	22.08	-1.26736	0.846554	-1.49709	0.134371	0.584171
Gm15739	24.9042	-1.17155	0.782705	-1.4968	0.134445	0.584171
Gm18363	8.69509	-1.24046	0.82937	-1.49567	0.13474	0.584967
BC005624	652.374	-0.347199	0.232185	-1.49535	0.134822	0.585069
Prep	1184.33	-0.44219	0.295744	-1.49518	0.134868	0.585069
Rtel1	426.101	-0.282112	0.188686	-1.49514	0.134878	0.585069
Rapgef4	31.6634	-0.914833	0.612222	-1.49428	0.135102	0.585241
Rps6ka6	16.8275	-1.24354	0.832471	-1.4938	0.135228	0.585465
Lcat	8.26427	-1.78931	1.19817	-1.49337	0.13534	0.585466
Gm36262	7.41705	-1.94045	1.29983	-1.49285	0.135476	0.58557
Gm21596	649.696	-0.504803	0.338178	-1.49271	0.135513	0.58557
Gstm5	733.845	-0.486695	0.326082	-1.49255	0.135554	0.58557
Smco4	114.487	-0.600173	0.402269	-1.49197	0.135707	0.58557
Hsph1	2180.06	-0.308774	0.206969	-1.49188	0.135729	0.58557
Calm3	1595.31	-0.322724	0.216338	-1.49176	0.135763	0.58557
Igkv1-110	112.586	-0.657006	0.440501	-1.4915	0.135831	0.58557
Ndufaf5	102.728	-0.52151	0.349794	-1.4909	0.135987	0.58557
Gm5459	8.02974	-1.24139	0.832742	-1.49073	0.136032	0.58557
Dffa	204.689	-0.377328	0.253153	-1.49051	0.136089	0.58557
Cask	2091.13	-0.427457	0.286868	-1.49008	0.136203	0.58557
Nudt16l1	128.13	-0.78285	0.525524	-1.48966	0.136315	0.58557
Gpr45	7.88938	-1.90468	1.27904	-1.48914	0.13645	0.58557
Slc29a1	429.507	-0.430031	0.288787	-1.48909	0.136463	0.58557
H3f3a-ps2	16.7514	-1.12617	0.756483	-1.48869	0.136569	0.58557
Ccdc32	233.785	-0.352171	0.236746	-1.48755	0.13687	0.586136
Mettl14	688.056	-0.289122	0.1944	-1.48725	0.136948	0.586165
Fcgrt	132.977	-0.510091	0.343052	-1.48692	0.137036	0.586329
Nrep	63.7958	-0.706519	0.475387	-1.4862	0.137227	0.586665
Gm7172	6.85901	-1.31398	0.884884	-1.48492	0.137566	0.587338
Psmb1	1304.47	-0.531805	0.358214	-1.4846	0.13765	0.587512
Coa4	202.545	-0.371401	0.250239	-1.48418	0.13776	0.587677
Rp31-ps19	12.4025	-0.975621	0.657551	-1.48372	0.137883	0.587835
Denr	289.602	-0.270502	0.182361	-1.48333	0.137986	0.587835
Paxx	62.1548	-0.651343	0.439174	-1.48311	0.138045	0.587835
Gm10108	281.84	-0.320643	0.216426	-1.48154	0.138463	0.588419
Rpp21	223.089	-0.366335	0.247325	-1.48119	0.138556	0.588513
Alg2	291.598	-0.522447	0.353041	-1.47985	0.138915	0.589343
Wdr35	94.2056	-0.798784	0.539839	-1.47967	0.138961	0.589343
Znhit2	102.515	-0.75725	0.511794	-1.4796	0.138981	0.589343
Vars2	35.0385	-0.72844	0.492422	-1.4793	0.13906	0.58936
Tbc1d10a	34.9318	-0.65213	0.440906	-1.47907	0.139122	0.589466
Atp5j2	1383.25	-0.435496	0.294473	-1.4789	0.139168	0.589499
Eif3f	2108.02	-0.345461	0.233821	-1.47746	0.139553	0.590542
Syngr1	39.6439	-0.919428	0.622382	-1.47727	0.139602	0.590542
Alpk2	136.465	-0.466939	0.316233	-1.47657	0.139792	0.590584
Nudt2	51.6848	-0.599354	0.405989	-1.47628	0.139868	0.590584
Frat1	90.0655	-0.752839	0.51009	-1.4759	0.139972	0.590584
Celf3	14.5577	-0.898581	0.608899	-1.47575	0.140012	0.590584
Meis1	155.876	-0.536802	0.363913	-1.47508	0.14019	0.590584
Fubp1	4189.6	-0.218947	0.148433	-1.47505	0.140198	0.590584
Glt1d1	14.861	-1.12752	0.764687	-1.47449	0.140349	0.590639
Trp53inp1	3215.02	-0.354692	0.240553	-1.47448	0.140351	0.590639
Tbck	794.969	-0.208697	0.141545	-1.47442	0.140368	0.590639
Psma3	1038.27	-0.226502	0.15364	-1.47424	0.140417	0.590639
Coq4	119.127	-0.503685	0.341994	-1.47279	0.140807	0.591807
Cdk5r1	92.3282	-0.788769	0.535922	-1.4718	0.141076	0.592084
Tpt1	17226.9	-0.3414	0.23202	-1.47143	0.141176	0.592085
Ggnbp1	113.942	-0.516598	0.351264	-1.47068	0.141377	0.592611
Hoxb4	13.1241	-1.01773	0.692176	-1.47034	0.14147	0.592844
Kdelc1	164.951	-0.463536	0.315326	-1.47002	0.141556	0.593043
Zfp579	36.2059	-0.890591	0.606108	-1.46936	0.141735	0.593636
Fbxo45	604.284	-0.305974	0.208266	-1.46915	0.141792	0.593715
Gm27029	15.1694	-1.69498	1.15434	-1.46835	0.142009	0.594007
Moap1	68.0918	-1.0549	0.718484	-1.46823	0.142041	0.594007
Sil1	104.362	-0.556887	0.3793	-1.4682	0.142051	0.594007
Nrm	291.638	-0.491507	0.334906	-1.4676	0.142214	0.594276
Trim17	67.626	-0.882471	0.601441	-1.46726	0.142305	0.594276
Ecscr	10.764	-1.77525	1.21032	-1.46676	0.14244	0.594683
Gm11353	43.4754	-2.19747	1.49833	-1.46661	0.142482	0.594699
Hoxa3	8.95344	-1.55904	1.06325	-1.4663	0.142567	0.594894
Sft2d3	127.336	-0.561029	0.382866	-1.46534	0.142828	0.59525
Gm7589	14.4186	-0.932852	0.636613	-1.46534	0.142829	0.59525
Immp1l	572.913	-0.393402	0.268506	-1.46515	0.14288	0.59525
Sdc1	121.274	-0.441722	0.301557	-1.4648	0.142974	0.595402
Tmem18	287.012	-0.541888	0.370032	-1.46443	0.143076	0.595438
Senp5	311.754	-0.305001	0.208339	-1.46396	0.143204	0.595809
Dnpep	212.805	-0.521961	0.356677	-1.4634	0.143358	0.596293
Psen1	726.325	-0.300907	0.205712	-1.46276	0.143533	0.596338
Eral1	166.934	-0.534074	0.365175	-1.46252	0.1436	0.596338
Gm6166	66.5481	-0.494893	0.338416	-1.46238	0.143637	0.596338
Cyb5b	573.721	-0.298765	0.204389	-1.46175	0.14381	0.596338
Rbm45	293.079	-0.392015	0.268237	-1.46145	0.143892	0.596455
Wdr1	1852.56	-0.258588	0.177062	-1.46043	0.144171	0.597138
Ripor3	14.5357	-1.2168	0.833796	-1.45935	0.144468	0.59742
Gm19221	59.663	-0.525839	0.360473	-1.45875	0.144634	0.597707
Camk2d	1809.86	-0.408872	0.280308	-1.45866	0.14466	0.597707
Stard5	561.124	-0.464629	0.31859	-1.45839	0.144732	0.597707
Rbfa	233.567	-0.404762	0.277617	-1.45799	0.144843	0.597707
Atp5j	3658.03	-0.236455	0.162256	-1.4573	0.145034	0.597989
Fam221a	34.1497	-0.701792	0.481724	-1.45683	0.145162	0.597989
Chrac1	327.537	-0.402464	0.276334	-1.45644	0.145271	0.598095
Ltn1	1587.83	-0.344323	0.236542	-1.45565	0.145489	0.598095
Cnot8	606.035	-0.267012	0.183436	-1.45562	0.145498	0.598095
Mrpl36	680.468	-0.436423	0.29986	-1.45542	0.145553	0.598095
Nob1	145.462	-0.481978	0.331208	-1.45521	0.14561	0.598095
Snn	873.219	-0.463634	0.318612	-1.45517	0.145623	0.598095
Smim4	149.207	-0.63882	0.439197	-1.45452	0.145802	0.598479
Caskin2	46.6256	-0.641905	0.441359	-1.45438	0.145841	0.598479
Pfdn4	224.323	-0.472208	0.324703	-1.45428	0.145869	0.598479
Pygo1	9.71197	-1.17615	0.808886	-1.45404	0.145935	0.598594
Dnajc14	934.359	-0.292686	0.201315	-1.45387	0.145982	0.598628
Phpt1	186.204	-0.656902	0.451947	-1.45349	0.146087	0.598747
Zfp94	25.1858	-0.928693	0.639081	-1.45317	0.146176	0.598799
Gpx4	994.126	-0.601084	0.413961	-1.45203	0.146493	0.599362
Tcam1	9.62778	-1.43516	0.988389	-1.45202	0.146495	0.599362
Rpl21	7005.67	-0.241843	0.166575	-1.45185	0.146543	0.599362
Ddx5	17538.2	-0.264247	0.182152	-1.4507	0.146864	0.599584
Brms1l	887.579	-0.433504	0.298827	-1.45069	0.146867	0.599584
Tymp	9.21023	-1.34708	0.929056	-1.44995	0.147073	0.599584
Eef1d	1877.19	-0.484665	0.334352	-1.44956	0.14718	0.599584
Gfer	99.8269	-0.477399	0.329382	-1.44938	0.147232	0.599584
Ier3ip1	428.27	-0.256327	0.176859	-1.44933	0.147245	0.599584
Gpn2	65.4268	-0.850392	0.587128	-1.44839	0.147507	0.600286
Gm7091	7.07747	-1.16467	0.804295	-1.44806	0.147601	0.600286
Cgn	32.9291	-0.990965	0.684454	-1.44782	0.147667	0.600286
Prag1	30.1015	-1.01074	0.698111	-1.44782	0.147668	0.600286
Atp6v0e	2196.81	-0.419614	0.289839	-1.44775	0.147688	0.600286
Rdm1	180.453	-0.397336	0.274505	-1.44746	0.147768	0.600411
Gm6218	14.7409	-0.985294	0.680868	-1.44711	0.147865	0.600411
Psrc1	217.486	-0.5271	0.364307	-1.44685	0.147938	0.600411
Twnk	114.081	-0.538939	0.372621	-1.44635	0.14808	0.600411
Igkv4-80	7.86039	-1.69531	1.17253	-1.44586	0.148216	0.600411
Elp5	441.624	-0.332324	0.22994	-1.44527	0.148383	0.60093
Cep72	261.726	-0.400085	0.276933	-1.4447	0.148542	0.601076
Bud31	1123.04	-0.222417	0.153965	-1.44459	0.148572	0.601076
Snapc4	175.543	-0.372934	0.258195	-1.44439	0.14863	0.601121
Rchy1	941.123	-0.482694	0.334486	-1.44309	0.148994	0.601121
Cxxc5	295.572	-0.555117	0.384755	-1.44278	0.149082	0.601121
Ldah	821.394	-0.321298	0.222739	-1.44248	0.149166	0.601121
Ndufa4	2765.45	-0.291995	0.202504	-1.44192	0.149324	0.601324
Dnajc2	2092.84	-0.242414	0.168155	-1.44161	0.149412	0.601404
Btbd6	60.6164	-0.724485	0.502783	-1.44095	0.149599	0.601753
Gm17807	7.27491	-1.1209	0.777936	-1.44087	0.149623	0.601753
Cstf3	806.538	-0.245314	0.170378	-1.43982	0.149918	0.602118
Siah2	86.2128	-0.576002	0.400079	-1.43972	0.149946	0.602118
Rpn1	890.738	-0.270853	0.18814	-1.43964	0.14997	0.602118
Sf3b1	11413	-0.243066	0.16885	-1.43954	0.149997	0.602118
Fbxo6	90.8549	-0.45157	0.313708	-1.43946	0.150021	0.602118
Crtc2	365.707	-0.41586	0.289074	-1.43859	0.150266	0.602605
Gstm2	8.53142	-1.55376	1.08013	-1.43849	0.150296	0.602605
Bola3	534.082	-0.429428	0.298567	-1.43829	0.150351	0.602659
Top3a	186.32	-0.481194	0.334588	-1.43817	0.150386	0.602659
Rtfdc1	363.13	-0.41474	0.288428	-1.43793	0.150453	0.60276
Rasl10a	23.0179	-0.911747	0.634122	-1.43781	0.150488	0.60276
Pla2r1	21.826	-0.788508	0.549037	-1.43617	0.150955	0.603578
Gm9985	11.8181	-0.967627	0.674032	-1.43558	0.151122	0.603755
Laptm4a	1699.34	-0.380838	0.265322	-1.43538	0.151179	0.603803
Rnf185	167.557	-0.488548	0.340415	-1.43515	0.151244	0.603803
Med10	240.225	-0.515711	0.359347	-1.43513	0.151249	0.603803
Akap1	67.933	-0.595951	0.415377	-1.43472	0.151366	0.604117
Mgmt	23.1697	-0.833356	0.581229	-1.43378	0.151634	0.604227
Hnrnpa0	1385.4	-0.316845	0.221055	-1.43333	0.151764	0.604227
Fam32a	998.025	-0.21229	0.148129	-1.43315	0.151816	0.604227
Hist1h2bk	3704.12	-1.24534	0.869083	-1.43293	0.151877	0.604227
Rps6-ps1	31.5919	-0.686212	0.478943	-1.43276	0.151925	0.604227
Dnmt1	3810.1	-0.317502	0.221637	-1.43253	0.151992	0.604227
Tuft1	68.7038	-0.596168	0.416233	-1.4323	0.152059	0.604227
Ube2i	2540.01	-0.260384	0.181797	-1.43228	0.152063	0.604227
Ppp2r2d	438.02	-0.396404	0.276816	-1.43201	0.152141	0.604227
Fam53c	422.597	-0.318465	0.222472	-1.43148	0.152292	0.604227
Cdkn1c	29.7835	-0.882362	0.616423	-1.43142	0.152309	0.604227
Prtg	6.75288	-1.24543	0.870147	-1.43129	0.152347	0.604227
Cab39l	665.019	-0.286245	0.200014	-1.43113	0.152394	0.604227
Tcf19	769.503	-0.365999	0.255782	-1.4309	0.152457	0.604227
Pbld1	26.155	-0.709969	0.496221	-1.43075	0.152502	0.604227
Zfp787	142.597	-0.43794	0.306099	-1.43072	0.152512	0.604227
Ctnnbl1	247.301	-0.392628	0.274546	-1.4301	0.152689	0.604625
Cmtm8	13.1343	-1.41274	0.988455	-1.42924	0.152935	0.604635
Gm14494	369.088	-0.457503	0.320158	-1.42899	0.153007	0.604635
Cisd3	19.2834	-1.06903	0.74817	-1.42886	0.153044	0.604635
Grk5	230.356	-0.301001	0.210679	-1.42872	0.153084	0.604635
Srsf2	5928.9	-0.388625	0.272036	-1.42858	0.153125	0.604635
Ss18l2	278	-0.402884	0.282123	-1.42804	0.153279	0.604635
Akap2	241.165	-0.394995	0.276616	-1.42795	0.153305	0.604635
Ppia	13782.4	-0.260131	0.182328	-1.42672	0.153661	0.604716
Gm13410	150.269	-0.441162	0.30928	-1.42642	0.153748	0.604716
Ttll11	28.6476	-0.885102	0.620556	-1.4263	0.153781	0.604716
Map3k11	290.94	-0.54586	0.382731	-1.42622	0.153804	0.604716
Vps25	560.206	-0.358902	0.25166	-1.42614	0.153828	0.604716
Gm17415	6.64471	-1.42699	1.00075	-1.42592	0.153891	0.604716
Arl3	63.6277	-0.656658	0.46052	-1.4259	0.153896	0.604716
Lrrc29	189.66	-0.401542	0.281674	-1.42556	0.153997	0.604716
Gm20878	7.2576	-1.49294	1.04732	-1.42549	0.154015	0.604716
Ighv2-2	45.4291	-0.676501	0.474632	-1.42531	0.154066	0.604716
Scn4a	68.9416	-1.11833	0.784694	-1.42517	0.154107	0.604716
Gm7805	8.33892	-1.42753	1.00176	-1.42502	0.154152	0.604716
Ltb4r1	188.454	-0.509897	0.357828	-1.42498	0.154164	0.604716
Lysmd4	35.712	-0.672407	0.471967	-1.42469	0.154247	0.604716
Ctr9	845.892	-0.314928	0.221099	-1.42437	0.154338	0.604716
Actr6	299.497	-0.293041	0.205736	-1.42435	0.154344	0.604716
Zfp82	24.4168	-0.856312	0.60121	-1.42431	0.154355	0.604716
Atic	865.702	-0.275129	0.193168	-1.4243	0.15436	0.604716
Gm5601	55.2258	-1.10105	0.773137	-1.42413	0.15441	0.604716
Cep131	21.0053	-0.886155	0.622563	-1.4234	0.154621	0.605089
Fabp5	434.31	-0.451274	0.317145	-1.42293	0.154757	0.605321
Myl9	154.283	-0.696727	0.490043	-1.42177	0.155094	0.606337
Rtl8a	16.1256	-0.883124	0.621438	-1.4211	0.155289	0.606619
Acp2	395.788	-0.371428	0.26143	-1.42076	0.155387	0.606619
Sft2d2	1045.56	-0.284865	0.20055	-1.42042	0.155486	0.606619
Ptcd3	1342.98	-0.26037	0.18331	-1.42038	0.155498	0.606619
Gm38241	10.7766	-1.13823	0.801425	-1.42026	0.155532	0.606619
Elk4	2884.45	-0.265494	0.186948	-1.42015	0.155564	0.606619
Dapk3	130.668	-0.584933	0.412225	-1.41897	0.155908	0.607122
Cactin	112.718	-0.41399	0.291788	-1.4188	0.155957	0.607122
Ptges3-ps	831.6	-0.428088	0.301775	-1.41856	0.156026	0.607122
Gabarap	2281.52	-0.410495	0.289403	-1.41842	0.156068	0.607122
Psph	196.42	-0.427178	0.301206	-1.41822	0.156126	0.60719
Nr2c2ap	58.809	-0.708879	0.500163	-1.4173	0.156397	0.607688
Uqcrfs1	1176.82	-0.355338	0.25099	-1.41575	0.15685	0.608646
Bcor	774.771	-0.267651	0.189099	-1.4154	0.156951	0.608882
Fastkd1	173.789	-0.470739	0.33262	-1.41525	0.156997	0.608882
Hist4h4	276.834	-0.802272	0.56692	-1.41514	0.157027	0.608882
Nfs1	432.594	-0.422761	0.29895	-1.41415	0.157318	0.609344
Mxd4	520.67	-0.319593	0.226167	-1.41309	0.157631	0.609344
Gatad2a	855.26	-0.381687	0.270109	-1.41308	0.157631	0.609344
Hist1h1b	21340	-0.735157	0.520288	-1.41298	0.157661	0.609344
Trip6	39.0551	-1.00327	0.710107	-1.41284	0.157703	0.609344
Usp10	583.509	-0.254315	0.180057	-1.41242	0.157827	0.609423
Copz1	1321.09	-0.387849	0.275105	-1.40982	0.158592	0.611566
Mrpl34	493.908	-0.572439	0.40606	-1.40974	0.158616	0.611566
Arhgap8	14.4138	-1.29075	0.916286	-1.40867	0.158933	0.611835
Zan	15.712	-0.816965	0.580058	-1.40842	0.159007	0.611835
Adgrg6	54.1193	-0.610545	0.433501	-1.40841	0.159011	0.611835
Ppp2r1a	883.907	-0.357049	0.253612	-1.40785	0.159174	0.611835
Znrf1	410.411	-0.277138	0.19687	-1.40773	0.159212	0.611835
Nudt8	21.295	-0.833044	0.591836	-1.40756	0.159262	0.611835
Pramef8	63.5758	-0.56995	0.404934	-1.40752	0.159274	0.611835
Gm5147	26.8176	-1.01074	0.718191	-1.40734	0.159326	0.611835
Nat8f4	11.8552	-1.74939	1.24314	-1.40723	0.159359	0.611835
Adcy9	66.0506	-0.678334	0.482061	-1.40716	0.159381	0.611835
Emp1	133.026	-0.671229	0.477498	-1.40572	0.159807	0.611925
Rps6ka2	110.558	-0.458928	0.326556	-1.40536	0.159916	0.611925
Lztr1	400.065	-0.29297	0.208514	-1.40504	0.16001	0.612121
Prmt1	721.746	-0.35596	0.253435	-1.40454	0.160157	0.612334
Loxl3	71.273	-0.589875	0.420115	-1.40408	0.160295	0.612334
Ighv8-13	8.64137	-1.14723	0.817124	-1.40399	0.160323	0.612334
Gm5514	10.8535	-1.60253	1.14217	-1.40306	0.1606	0.612561
1700034I23Rik	13.6375	-1.08572	0.77414	-1.40249	0.160769	0.612561
Snrnp25	273.131	-0.506933	0.361607	-1.40189	0.160947	0.612561
Cdc25a	739.296	-0.254678	0.181691	-1.40171	0.161003	0.612561
Serpina3g	153.372	-0.440345	0.314236	-1.40132	0.161119	0.612561
Ccdc68	11.1588	-1.12422	0.802327	-1.4012	0.161154	0.612561
Parp6	316.158	-0.363235	0.259279	-1.40094	0.161231	0.612561
Eif3i	3106.29	-0.296143	0.211491	-1.40026	0.161434	0.612935
Tsn	1159.92	-0.316766	0.226242	-1.40012	0.161477	0.612949
Myo15	102.114	-0.580264	0.414641	-1.39944	0.161682	0.613428
Thbd	546.945	-0.450393	0.32217	-1.398	0.162113	0.614023
Nup155	2438.12	-0.245108	0.175375	-1.39762	0.162227	0.614308
Armc6	44.4002	-0.692313	0.49559	-1.39695	0.16243	0.614482
Amd-ps3	310.089	-0.457332	0.327435	-1.39671	0.1625	0.614482
Cage1	54.3743	-0.477889	0.342234	-1.39638	0.1626	0.614482
Akr1c13	55.8056	-0.851761	0.610073	-1.39616	0.162665	0.614482
Ccdc50-ps	49.9651	-0.57022	0.408583	-1.39561	0.162833	0.614955
Cdk9	507.33	-0.430455	0.308469	-1.39546	0.162878	0.614955
Fndc5	7.93733	-1.23113	0.882576	-1.39493	0.163036	0.615093
Polb	307.452	-0.339025	0.24313	-1.39442	0.163192	0.615343
Rad9b	85.052	-0.711996	0.510623	-1.39437	0.163207	0.615343
Ap4m1	338.034	-0.382416	0.27436	-1.39385	0.163363	0.615783
Gon7	260.584	-0.507686	0.364518	-1.39276	0.163693	0.616631
Arntl	570.51	-0.541432	0.388765	-1.3927	0.163711	0.616631
Polh	1100.94	-0.391696	0.281308	-1.39241	0.163798	0.616631
Otud1	226.89	-0.375648	0.269797	-1.39234	0.163821	0.616631
Sdhaf4	246.066	-0.78735	0.565534	-1.39222	0.163855	0.616631
Stk11ip	201.284	-0.373406	0.268214	-1.3922	0.163863	0.616631
Gm11892	39.1804	-0.65266	0.468867	-1.39199	0.163924	0.616713
Ndufb2	545.778	-0.419395	0.301485	-1.3911	0.164195	0.617241
Fam43a	281.576	-0.594659	0.427505	-1.391	0.164226	0.617241
9030624G23Rik	9.75866	-1.07951	0.776185	-1.39079	0.16429	0.617241
B3galnt2	629.105	-0.37934	0.272763	-1.39073	0.164307	0.617241
Dlx3	12.8339	-1.63187	1.17347	-1.39064	0.164335	0.617241
Gm13080	10.1588	-1.5833	1.13856	-1.39061	0.164344	0.617241
Trdmt1	180.347	-0.491601	0.353578	-1.39036	0.164419	0.617241
Prkag1	583.468	-0.363255	0.261409	-1.3896	0.164649	0.61762
Ccdc40	24.1178	-0.647639	0.466089	-1.38952	0.164675	0.61762
Ly6g6f	39.9939	-0.881409	0.634333	-1.38951	0.164679	0.61762
Ydjc	46.5598	-0.703524	0.506412	-1.38923	0.164762	0.61762
Comt	1529.84	-0.315769	0.227358	-1.38886	0.164875	0.61762
Cul7	42.5443	-0.6643	0.478422	-1.38852	0.164977	0.617857
Gm12411	245.664	-0.454206	0.327241	-1.38799	0.165141	0.618322
Idi1	921.325	-0.328874	0.237056	-1.38733	0.165343	0.618443
Gm19898	7.83936	-1.77257	1.27859	-1.38635	0.165641	0.618943
Gtf2h5	575.755	-0.247988	0.178887	-1.38628	0.165661	0.618943
Ppp1r7	709.235	-0.287517	0.207402	-1.38628	0.165662	0.618943
Cct5	1172.54	-0.306381	0.221113	-1.38563	0.165861	0.619352
Rnf167	728.27	-0.327458	0.23634	-1.38554	0.165888	0.619352
Pknox1	728.761	-0.280812	0.202887	-1.38408	0.166334	0.620269
Gm21970	27.19	-1.2527	0.905317	-1.38371	0.166447	0.620392
Tsnax	631.503	-0.309156	0.223586	-1.38272	0.166752	0.620942
Usp54	150.675	-0.754812	0.545968	-1.38252	0.166812	0.621011
Smim20	230.686	-0.569158	0.411896	-1.3818	0.167034	0.621401
Pagr1a	111.619	-0.630524	0.456497	-1.38122	0.16721	0.621524
Lmo1	7.16827	-1.5441	1.11885	-1.38008	0.167561	0.622326
Sidt2	418.528	-0.400653	0.290413	-1.3796	0.16771	0.622326
Tmem9	495.713	-0.49093	0.355865	-1.37954	0.167728	0.622326
Tmem206	228.184	-0.377085	0.273466	-1.37891	0.167924	0.622326
Adcy2	17.3728	-1.28378	0.931208	-1.37862	0.168011	0.622326
Lbhd1	234.35	-0.476491	0.34564	-1.37858	0.168026	0.622326
Arhgef18	406.278	-0.449815	0.326315	-1.37847	0.16806	0.622326
Prmt9	462.685	-0.259405	0.188203	-1.37832	0.168103	0.622326
Trem1	204.468	-0.505777	0.367072	-1.37787	0.168244	0.622326
Lypla1	1095.59	-0.294558	0.213783	-1.37783	0.168254	0.622326
Aimp2	173.737	-0.428094	0.310773	-1.37751	0.168355	0.622326
Ccnd3	3446.62	-0.388541	0.282086	-1.37738	0.168394	0.622326
Celsr2	29.5614	-0.690968	0.501839	-1.37687	0.168551	0.622557
Polr2g	530.709	-0.412507	0.299614	-1.37679	0.168576	0.622557
Psmc3ip	670.922	-0.397823	0.288969	-1.3767	0.168605	0.622557
Shank1	20.0869	-0.802663	0.583047	-1.37667	0.168615	0.622557
Mcm3	2996.17	-0.275171	0.200028	-1.37566	0.168927	0.623416
Gm11225	528.831	-0.431419	0.313675	-1.37537	0.169017	0.623453
Icmt	209.648	-0.351951	0.255937	-1.37515	0.169085	0.623559
Vmac	36.0865	-0.937335	0.681884	-1.37463	0.169248	0.623865
Rbm12b1	808.225	-0.278527	0.202676	-1.37425	0.169365	0.624116
Vps51	112.003	-0.535618	0.389878	-1.37381	0.169501	0.624116
Lamtor5	347.45	-0.332072	0.24177	-1.37351	0.169595	0.624116
Slc35d3	31.7372	-0.799619	0.582431	-1.3729	0.169784	0.624406
Mcam	63.0385	-0.720789	0.525035	-1.37284	0.169802	0.624406
Thop1	119.757	-0.669539	0.487788	-1.3726	0.169876	0.624406
Catsperg1	22.6378	-1.05018	0.765288	-1.37227	0.16998	0.624507
Ighv1-69	54.2513	-0.477372	0.347989	-1.3718	0.170125	0.624509
Actl6a	578.248	-0.30698	0.223796	-1.3717	0.170158	0.624509
Dnajc19-ps	108.281	-0.656149	0.478372	-1.37163	0.170179	0.624509
[truncated: 13,678 more rows]

## Sheet: Significant GO Terms
ID	Description	GeneRatio	BgRatio	pvalue	p.adjust	qvalue	geneID	Count
GO:0009615	GO:0009615	response to virus	16/226	246/23577	2.23e-09	6.11e-06	5.36e-06	Cxcl9/Ddx60/Eif2ak2/Gbp4/Ifih1/Ifit1/Isg15/Oas1a/Oas2/Oas3/Oasl2/Rps15a/Rtp4/Stat1/Tspan6/Zbp1
GO:0051607	GO:0051607	defense response to virus	14/226	202/23577	1.03e-08	1.41e-05	1.24e-05	Cxcl9/Ddx60/Eif2ak2/Gbp4/Ifih1/Ifit1/Isg15/Oas2/Oas3/Oasl2/Rtp4/Stat1/Tspan6/Zbp1
GO:0001649	GO:0001649	osteoblast differentiation	12/226	224/23577	1.86e-06	0.001703	0.00149451	Bmp3/Bmp4/Bmpr1a/Cat/Col1a1/Ibsp/Id3/Itga11/Rack1/Runx2/Satb2/Sfrp2
GO:0030199	GO:0030199	collagen fibril organization	6/226	43/23577	3.29e-06	0.0022556	0.00197946	Col1a1/Col2a1/Col5a2/Lox/Plod3/Sfrp2
GO:0001503	GO:0001503	ossification	14/226	395/23577	3.04e-05	0.0166506	0.0146122	Bmp3/Bmp4/Bmpr1a/Cat/Col1a1/Col2a1/Ibsp/Id3/Isg15/Itga11/Rack1/Runx2/Satb2/Sfrp2
GO:0042451	GO:0042451	purine nucleoside biosynthetic process	4/226	21/23577	4.33e-05	0.0169561	0.0148803	Aprt/Nme1/Nme6/Pnp
GO:0046129	GO:0046129	purine ribonucleoside biosynthetic process	4/226	21/23577	4.33e-05	0.0169561	0.0148803	Aprt/Nme1/Nme6/Pnp
GO:0048333	GO:0048333	mesodermal cell differentiation	4/226	23/23577	6.31e-05	0.0216234	0.0189762	Bmp4/Bmpr1a/Inhba/Sfrp2
GO:0071346	GO:0071346	cellular response to interferon-gamma	6/226	75/23577	8.42e-05	0.0256544	0.0225137	Gbp10/Gbp4/Gbp7/Gbp8/Gbp9/Stat1
GO:0006183	GO:0006183	GTP biosynthetic process	3/226	11/23577	0.00013549	0.0341176	0.0299409	Nme1/Nme6/Pnp
GO:0045992	GO:0045992	negative regulation of embryonic development	4/226	28/23577	0.00014049	0.0341176	0.0299409	Bmp4/Col5a2/Fzd3/Sfrp2
GO:0001958	GO:0001958	endochondral ossification	4/226	29/23577	0.00016175	0.0341176	0.0299409	Bmp4/Col1a1/Col2a1/Runx2
GO:0036075	GO:0036075	replacement ossification	4/226	29/23577	0.00016175	0.0341176	0.0299409	Bmp4/Col1a1/Col2a1/Runx2
GO:0072522	GO:0072522	purine-containing compound biosynthetic process	10/226	253/23577	0.00017529	0.0343315	0.0301285	Aprt/Atp5h/Gpr176/Nme1/Nme6/Oas1a/Oas2/Oasl2/Papss2/Pnp
GO:0030198	GO:0030198	extracellular matrix organization	9/226	209/23577	0.00019591	0.0347897	0.0305306	Col1a1/Col2a1/Col5a2/Ibsp/Lox/Plod3/Postn/Sema5a/Sfrp2
GO:0043062	GO:0043062	extracellular structure organization	9/226	210/23577	0.000203	0.0347897	0.0305306	Col1a1/Col2a1/Col5a2/Ibsp/Lox/Plod3/Postn/Sema5a/Sfrp2
GO:1901070	GO:1901070	guanosine-containing compound biosynthetic process	3/226	13/23577	0.00023154	0.0373468	0.0327747	Nme1/Nme6/Pnp
GO:0042455	GO:0042455	ribonucleoside biosynthetic process	4/226	33/23577	0.00027044	0.0401421	0.0352278	Aprt/Nme1/Nme6/Pnp
GO:0009148	GO:0009148	pyrimidine nucleoside triphosphate biosynthetic process	3/226	14/23577	0.00029261	0.0401421	0.0352278	Cmpk2/Nme1/Nme6
GO:0034341	GO:0034341	response to interferon-gamma	6/226	94/23577	0.00029279	0.0401421	0.0352278	Gbp10/Gbp4/Gbp7/Gbp8/Gbp9/Stat1
GO:0009163	GO:0009163	nucleoside biosynthetic process	4/226	35/23577	0.0003409	0.0432539	0.0379586	Aprt/Nme1/Nme6/Pnp
GO:0044403	GO:0044403	symbiosis, encompassing mutualism through parasitism	11/226	328/23577	0.00034704	0.0432539	0.0379586	Cul4a/Eif2ak2/Gbp7/Gbp9/Isg15/Oas1a/Oas3/Rab7/Stat1/Trim30a/Zbp1
GO:0051216	GO:0051216	cartilage development	8/226	182/23577	0.00038598	0.0460158	0.0403824	Bmp3/Bmp4/Bmpr1a/Col1a1/Col2a1/Runx2/Satb2/Sfrp2
GO:1901659	GO:1901659	glycosyl compound biosynthetic process	4/226	37/23577	0.0004236	0.0483962	0.0424714	Aprt/Nme1/Nme6/Pnp
