# Supplementary material for: Estrogen signaling in arcuate Kiss1 neurons suppresses a sex-dependent female circuit promoting dense strong bones
Source: Nat Commun. 2019 Jan 11;10:163. doi: 10.1038/s41467-018-08046-4 (PMC6329772; doi:10.1038/s41467-018-08046-4)
Supplement: Supplementary file 6 — Supplementary Data 2 [file 41467_2018_8046_MOESM6_ESM.xlsx]

## Sheet: DEG - ARC 
	baseMean	log2FoldChange	lfcSE	stat	pvalue	padj
Esr1	487.615	-1.86736	0.135026	-13.8296	1.68901e-43	2.54742e-39
Rxfp1	204.054	-1.64385	0.136858	-12.0113	3.09808e-33	1.55895e-29
Slc6a3	216.155	-1.52254	0.140906	-10.8054	3.24687e-27	1.22537e-23
Greb1	160.813	-1.04479	0.139017	-7.51556	5.66673e-14	8.55449e-11
Crabp1	419.788	-1.0174	0.142397	-7.1448	9.01248e-13	1.13377e-09
Lamp5	197.293	-0.987164	0.150839	-6.54449	5.9697e-11	5.30109e-08
Nhlh2	211.407	-0.924383	0.146553	-6.30751	2.83557e-10	2.3781e-07
Nr4a2	293.165	-0.8765	0.143368	-6.11363	9.73896e-10	7.00092e-07
Olfm2	769.185	-0.820024	0.115924	-7.07383	1.50716e-12	1.75016e-09
Sv2c	1289.55	-0.796303	0.134466	-5.92196	3.18129e-09	2.18294e-06
Vgll3	340.978	-0.735035	0.143985	-5.10493	3.3092e-07	0.000142731
Sphkap	1358.26	-0.734134	0.124442	-5.89943	3.6476e-09	2.3941e-06
Prok2	46.6299	-0.680679	0.145339	-4.6834	2.82161e-06	0.000741433
Trpc5	1476.11	-0.680355	0.0893401	-7.61534	2.62997e-14	4.41134e-11
Syndig1l	90.3259	-0.666302	0.151514	-4.39763	1.0944e-05	0.00211808
Col2a1	125.34	-0.664861	0.146618	-4.53464	5.77023e-06	0.00131981
Zfp804a	948.332	-0.633863	0.121364	-5.22281	1.76229e-07	7.82456e-05
Gpr101	4954.35	-0.633311	0.0780143	-8.11788	4.74408e-16	1.02309e-12
Lef1	121.513	-0.612656	0.148292	-4.13141	3.60543e-05	0.00530508
Nos1	187.89	-0.611457	0.140422	-4.35443	1.33416e-05	0.00251756
Usp51	815.922	-0.600997	0.1302	-4.61594	3.91312e-06	0.000968401
Pmepa1	898.5	-0.586785	0.107003	-5.48383	4.16216e-08	2.16662e-05
Rbms3	1937.38	-0.58103	0.100275	-5.79439	6.85684e-09	4.14043e-06
Scube1	741.198	-0.575822	0.116191	-4.95582	7.20261e-07	0.000255181
Tspan18	266.399	-0.572911	0.133505	-4.29133	1.7761e-05	0.0030847
Tmem178	165.333	-0.559223	0.147429	-3.79316	0.000148745	0.017011
Pgr	1410.53	-0.553636	0.105442	-5.2506	1.51603e-07	7.15189e-05
Bend7	255.436	-0.547087	0.136359	-4.01211	6.01792e-05	0.00796899
Tmem28	174.307	-0.547082	0.139089	-3.93331	8.3783e-05	0.0104528
Ism1	78.1424	-0.541763	0.148751	-3.64207	0.000270452	0.0272183
Rxrg	179.551	-0.540031	0.144009	-3.74999	0.000176844	0.0191922
Prlr	4996.66	-0.533419	0.0986765	-5.40574	6.45409e-08	3.2477e-05
Rxfp2	78.0896	-0.532634	0.150662	-3.53528	0.000407345	0.0366028
Mum1l1	352.306	-0.528182	0.124334	-4.2481	2.15589e-05	0.00361615
P4ha2	316.049	-0.520412	0.141522	-3.67724	0.00023577	0.0247165
Bcl6	1571.16	-0.520352	0.122719	-4.2402	2.23321e-05	0.0036644
Dgkh	886.019	-0.518567	0.120359	-4.30852	1.6435e-05	0.00298919
Parm1	1240.21	-0.515506	0.110117	-4.68144	2.84864e-06	0.000741433
Vwc2l	1082.98	-0.514936	0.112136	-4.59207	4.38875e-06	0.0010352
Nmur2	285.052	-0.514756	0.143706	-3.58199	0.000340984	0.0321718
Bmp3	562.799	-0.513832	0.115139	-4.4627	8.09331e-06	0.00168269
Gdf6	26.4234	-0.513234	0.131703	-3.89689	9.74358e-05	0.011862
Gabre	1829.52	-0.513	0.101097	-5.07436	3.88808e-07	0.000158634
Drd2	124.421	-0.510481	0.143996	-3.54512	0.00039244	0.0356884
Sytl4	1013.83	-0.509627	0.121943	-4.17924	2.92482e-05	0.00445991
Sema5b	421.716	-0.508822	0.115431	-4.40804	1.04311e-05	0.00204504
Htr1d	51.2941	-0.508519	0.147674	-3.44353	0.000574175	0.0473647
Vcan	2738.31	-0.502656	0.119664	-4.20056	2.66259e-05	0.00414376
Slc44a5	265.067	-0.495502	0.129871	-3.81534	0.000135996	0.0159147
Ngfr	204.407	-0.494392	0.141876	-3.48466	0.000492757	0.0415567
Tbx19	77.355	-0.491818	0.149897	-3.28104	0.00103425	0.0730754
Rps6ka6	1501.26	-0.491667	0.102674	-4.7886	1.67949e-06	0.00049713
5330417C22Rik	1818.29	-0.490681	0.0972691	-5.04457	4.54545e-07	0.000175074
Dgkk	9080.81	-0.488319	0.104176	-4.68743	2.7666e-06	0.000741433
Otof	129.946	-0.487547	0.144848	-3.36592	0.00076289	0.0581646
Unc5b	345.342	-0.486597	0.142634	-3.41152	0.000646029	0.0518479
Bsx	91.5027	-0.482757	0.150444	-3.20887	0.00133255	0.086708
Nr5a2	322.96	-0.477266	0.138467	-3.44678	0.000567308	0.0470554
Kcnj6	651.421	-0.470836	0.101213	-4.65193	3.28835e-06	0.000841372
Rgag1	231.961	-0.47071	0.136989	-3.43613	0.000590095	0.0484134
Banp	504.951	-0.470166	0.114981	-4.08906	4.33116e-05	0.00628685
Frmpd4	1995.34	-0.46596	0.0969524	-4.80607	1.53926e-06	0.000464732
C2cd4c	377.172	-0.464333	0.126333	-3.67547	0.000237408	0.0247167
Ptchd1	1288.92	-0.463497	0.100795	-4.59841	4.25721e-06	0.00102011
Rab3c	22399.6	-0.461639	0.114373	-4.03626	5.43094e-05	0.00778476
Cdh9	385.062	-0.459255	0.141825	-3.23818	0.00120295	0.0807102
6330403A02Rik	906.418	-0.453999	0.120465	-3.76873	0.000164079	0.0182128
Scml4	579.985	-0.450366	0.109034	-4.13051	3.61966e-05	0.00530508
Oprm1	404.444	-0.449921	0.11371	-3.95674	7.59805e-05	0.00955835
Sst	10607.9	-0.444958	0.103338	-4.30584	1.66352e-05	0.00298958
Lhfpl1	75.1156	-0.444389	0.14966	-2.96932	0.00298462	0.154777
2610018G03Rik	237.477	-0.442333	0.133771	-3.30665	0.000944181	0.0695286
Cckar	118.985	-0.441808	0.149833	-2.94867	0.00319143	0.159561
Barhl2	40.4289	-0.439683	0.133156	-3.30202	0.000959904	0.0703432
Zdbf2	11068.9	-0.437393	0.0916063	-4.7747	1.79972e-06	0.000522474
Npy1r	1068.97	-0.436741	0.115339	-3.78658	0.000152733	0.0173358
Cacna1g	643.132	-0.429415	0.117457	-3.65595	0.000256234	0.0263137
Glp1r	407.116	-0.42876	0.137068	-3.12808	0.0017595	0.108414
Leprel1	787.644	-0.426566	0.144341	-2.95527	0.00312396	0.158253
Adamts2	170.931	-0.423077	0.148605	-2.84698	0.00441357	0.195388
AF529169	188.998	-0.422462	0.145332	-2.90687	0.00365061	0.172218
Dlx1	528.328	-0.420864	0.124777	-3.37292	0.000743752	0.0572841
Pcdh11x	2136.26	-0.418407	0.0944394	-4.43042	9.40489e-06	0.00186811
Agtr1a	136.268	-0.418163	0.151275	-2.76426	0.00570527	0.230903
Kntc1	49.7702	-0.41812	0.150862	-2.77154	0.0055792	0.226673
Kcnj11	94.6165	-0.417566	0.149593	-2.79135	0.00524887	0.21782
Lhx5	40.3699	-0.411569	0.148227	-2.77661	0.00549298	0.225332
Tac1	623.553	-0.411482	0.132242	-3.11158	0.00186088	0.112819
Tesc	68.6431	-0.41118	0.151413	-2.71561	0.00661534	0.250466
Hs3st5	227.676	-0.407727	0.147796	-2.75872	0.00580289	0.231747
Tacr3	376.654	-0.407662	0.1394	-2.92441	0.00345113	0.167519
Sap130	1935.99	-0.401305	0.0948962	-4.22888	2.34856e-05	0.00377169
Raph1	2410.52	-0.400624	0.0848265	-4.72287	2.32541e-06	0.000638262
Wnt2b	169.034	-0.396973	0.138211	-2.87223	0.0040758	0.185326
Syt17	347.828	-0.39498	0.121235	-3.25797	0.00112214	0.0777056
Thrb	1884.41	-0.394197	0.0883544	-4.46155	8.13701e-06	0.00168269
Brs3	135.776	-0.393584	0.142612	-2.75983	0.00578309	0.231747
Hdc	82.399	-0.393414	0.150714	-2.61034	0.00904519	0.295874
Pip5k1b	218.397	-0.392207	0.13834	-2.8351	0.00458113	0.201623
Aspdh	43.6568	-0.391215	0.148584	-2.63295	0.00846479	0.288694
Pnoc	155.899	-0.391154	0.143283	-2.72994	0.00633458	0.245111
D10Wsu102e	1048.03	-0.390658	0.107579	-3.63137	0.000281925	0.0279996
Gpr68	348.382	-0.390208	0.118494	-3.29306	0.000991019	0.0709025
Fndc9	1236.85	-0.388256	0.107994	-3.59516	0.000324187	0.0312945
Akap5	901.622	-0.386844	0.109187	-3.54295	0.000395679	0.0357675
Pcdh7	7190.39	-0.385965	0.0887046	-4.35112	1.35441e-05	0.00252422
Dlx2	98.5125	-0.384393	0.1479	-2.599	0.00934954	0.301418
Dlx5	162.622	-0.383754	0.144514	-2.65547	0.00791979	0.278688
A330076H08Rik	564.515	-0.383481	0.148015	-2.59083	0.00957457	0.304546
Elovl2	327.577	-0.382213	0.128005	-2.98592	0.00282723	0.150281
Naa16	329.482	-0.379937	0.125999	-3.01539	0.00256647	0.144646
Tmem74	110.378	-0.379797	0.150971	-2.5157	0.0118797	0.350951
Csmd2	1321.93	-0.378778	0.10388	-3.6463	0.000266039	0.0269538
Ldlrad4	217.032	-0.378445	0.132692	-2.85206	0.00434368	0.193428
Map3k15	88.0156	-0.376806	0.148309	-2.54067	0.0110639	0.336058
Glo1	1163.12	-0.376422	0.130354	-2.88769	0.00388083	0.179159
Htr1a	269.2	-0.37617	0.136357	-2.75872	0.00580275	0.231747
Itga11	101.581	-0.373727	0.148811	-2.51142	0.0120246	0.353158
Kcna5	317.931	-0.373062	0.132451	-2.81661	0.00485338	0.207554
Gnrh1	67.6126	-0.372239	0.150562	-2.47233	0.0134237	0.369788
Ret	364.826	-0.3718	0.131748	-2.82206	0.0047717	0.206993
Trp53i11	1142.8	-0.371786	0.12377	-3.00385	0.00266589	0.146627
N4bp2l1	701.422	-0.370643	0.123009	-3.01314	0.00258564	0.144826
Hcn4	175.188	-0.37019	0.137033	-2.70147	0.0069033	0.254653
Peg10	24703.2	-0.370142	0.124336	-2.97695	0.00291131	0.152601
Chodl	351.516	-0.36836	0.129087	-2.85359	0.00432285	0.19307
Klhl28	414.958	-0.366814	0.113645	-3.22772	0.00124779	0.0833481
N4bp2	787.097	-0.366251	0.103906	-3.52483	0.000423756	0.0376047
Mastl	69.7866	-0.365957	0.151471	-2.41602	0.0156912	0.404913
Grin2d	109.636	-0.365209	0.146428	-2.49412	0.012627	0.359126
A230057D06Rik	282.515	-0.362981	0.147153	-2.46668	0.0136371	0.374088
Zfhx3	4617.91	-0.362948	0.0809516	-4.48351	7.34245e-06	0.0016064
Mast4	2428.83	-0.362487	0.102961	-3.52062	0.000430543	0.0377877
Lrrc55	658.869	-0.361586	0.11904	-3.03752	0.00238532	0.138234
Gsg1l	186.288	-0.360026	0.142159	-2.53256	0.0113233	0.340511
Cacnb3	1024.8	-0.358951	0.0998559	-3.59469	0.000324782	0.0312945
Hspa1a	94.0876	-0.358581	0.149987	-2.39074	0.0168143	0.415998
Fam159a	77.8111	-0.358223	0.151486	-2.36472	0.0180435	0.428953
Pak3	9291.29	-0.355989	0.0899521	-3.95754	7.57245e-05	0.00955835
4933403O08Rik	444.245	-0.354796	0.139992	-2.5344	0.0112639	0.339674
Nyap2	645.406	-0.35395	0.12682	-2.79097	0.00525511	0.21782
Prph	34.1061	-0.3517	0.136942	-2.56824	0.0102216	0.318155
Chrna3	41.1755	-0.351471	0.146273	-2.40284	0.0162684	0.411369
Crtac1	488.238	-0.350458	0.129188	-2.71277	0.00667227	0.250559
Zbtb20	3660.85	-0.349146	0.116572	-2.9951	0.00274354	0.147916
Htr3b	58.2948	-0.348408	0.148086	-2.35275	0.0186354	0.43561
Fam163b	359.847	-0.347889	0.134828	-2.58025	0.00987296	0.311968
1500009L16Rik	236.323	-0.347359	0.130613	-2.65945	0.00782694	0.276711
Gabrq	6329.8	-0.346552	0.0923248	-3.75362	0.000174301	0.019067
4931429I11Rik	276.481	-0.346551	0.135269	-2.56193	0.0104091	0.320033
Cmip	10909.8	-0.343833	0.0908493	-3.78465	0.000153923	0.0173404
Slc29a4	290.568	-0.3435	0.134646	-2.55113	0.0107373	0.328119
Mc3r	274.236	-0.343162	0.127241	-2.69695	0.00699775	0.255782
Bag3	257.611	-0.342813	0.126579	-2.70829	0.00676309	0.252016
Dpf1	100.451	-0.342628	0.149007	-2.29941	0.0214815	0.46439
Rab27b	1019.54	-0.342153	0.100487	-3.40493	0.000661801	0.0523065
Cldn26	13.7156	-0.34176	0.115329	-2.96335	0.00304309	0.155299
Xkrx	94.261	-0.341281	0.14979	-2.27841	0.0227024	0.475994
Tmed8	2786.7	-0.341056	0.0920684	-3.70438	0.00021191	0.0223706
B3gntl1	123.044	-0.340422	0.145968	-2.33217	0.0196919	0.446391
Moxd1	42.257	-0.338751	0.148432	-2.2822	0.0224777	0.474877
Rybp	524.06	-0.337618	0.115514	-2.92275	0.00346959	0.167875
Slc16a10	60.2773	-0.33231	0.151018	-2.20046	0.0277741	0.52052
Tcf7l2	1553.94	-0.331083	0.106223	-3.11685	0.00182792	0.111718
Pirt	49.4755	-0.330431	0.147018	-2.24756	0.0246044	0.489365
Ago3	1753.86	-0.329929	0.108639	-3.03693	0.00238997	0.138234
Kcna3	219.687	-0.3298	0.142695	-2.31123	0.0208201	0.458164
Slc5a5	82.313	-0.3295	0.150908	-2.18345	0.0290025	0.531338
Kcnk2	1418.8	-0.329391	0.107517	-3.06361	0.00218683	0.12997
Rab3b	1495.27	-0.329021	0.0943075	-3.48881	0.000485179	0.0415567
Nedd9	488.46	-0.328843	0.120204	-2.73571	0.00622456	0.242427
Magi2	2987.81	-0.328641	0.0790545	-4.15715	3.22245e-05	0.00486461
Ccdc114	115.379	-0.328498	0.145865	-2.25206	0.0243183	0.487638
Slc22a3	56.3049	-0.32641	0.151226	-2.15843	0.0308948	0.543739
Ecel1	2132.31	-0.326214	0.108897	-2.99562	0.00273891	0.147916
Mak	188.362	-0.325727	0.143239	-2.27401	0.0229651	0.477076
Tekt1	172.633	-0.325572	0.13751	-2.36763	0.0179023	0.427462
Homer2	1814	-0.325394	0.118291	-2.75079	0.00594526	0.233578
Zfp948	348.864	-0.323609	0.131377	-2.4632	0.0137703	0.374088
Gfra1	569.958	-0.321923	0.110185	-2.92166	0.00348175	0.167925
Aasdh	183.048	-0.321719	0.141136	-2.2795	0.0226375	0.475955
Sema3a	446.552	-0.320515	0.133374	-2.40314	0.0162551	0.411369
Amotl1	4406.18	-0.319888	0.093944	-3.40509	0.000661427	0.0523065
Rbm12	689.562	-0.319385	0.102612	-3.11255	0.00185479	0.112819
Mreg	127.346	-0.318959	0.150505	-2.11926	0.0340688	0.572251
Shisa6	1125.17	-0.317081	0.105062	-3.01803	0.00254423	0.14439
Sstr1	753.851	-0.315373	0.107046	-2.94614	0.00321764	0.159981
3110057O12Rik	160.49	-0.315255	0.141415	-2.22929	0.0257947	0.500862
Adamts17	193.884	-0.313331	0.133375	-2.34925	0.0188113	0.437979
Zim1	876.539	-0.311893	0.121364	-2.56989	0.0101732	0.317498
Gm14204	229.671	-0.311585	0.137295	-2.26946	0.0232406	0.47867
Paqr9	832.792	-0.311425	0.111115	-2.80271	0.00506747	0.214282
Ngb	647.027	-0.311082	0.115255	-2.69908	0.00695309	0.255387
Gnai1	8148.95	-0.31009	0.102413	-3.02784	0.0024631	0.14138
Lrrc75b	964.525	-0.309281	0.101486	-3.04752	0.00230735	0.136061
Nrxn3	5396.59	-0.308905	0.0890288	-3.46972	0.000520997	0.0434528
Ttll6	112.25	-0.308196	0.148539	-2.07485	0.0380005	0.601316
Enox2	514.846	-0.308034	0.135587	-2.27185	0.0230954	0.477076
Bend4	575.327	-0.306958	0.118198	-2.59699	0.00940433	0.301418
Pcdhb13	166.722	-0.306946	0.14063	-2.18265	0.0290618	0.531778
Lrrc17	26.8948	-0.306676	0.122572	-2.50201	0.0123491	0.35713
Hectd2	487.98	-0.306253	0.11611	-2.63762	0.00834903	0.2871
Gad1	2811.43	-0.305908	0.102833	-2.97482	0.00293164	0.152607
Slitrk4	1398.24	-0.305036	0.0975918	-3.12563	0.00177427	0.108879
Gm10538	17.9151	-0.304773	0.130817	-2.32976	0.0198187	0.44721
Ndst4	279.038	-0.30427	0.129587	-2.34799	0.018875	0.437979
C77370	4938.66	-0.303919	0.0810803	-3.74837	0.000177988	0.0191922
Skil	2155.62	-0.303443	0.0851014	-3.56567	0.000362932	0.0336124
Xkr4	671.998	-0.303412	0.111908	-2.71128	0.00670246	0.251068
Fam163a	129.481	-0.302824	0.15014	-2.01695	0.0437009	0.643276
Usp49	500.897	-0.302565	0.107989	-2.80181	0.00508168	0.214282
Prrc2c	24487.7	-0.302222	0.0932695	-3.24031	0.00119399	0.0804661
Tnfrsf12a	32.6203	-0.302179	0.136199	-2.21866	0.0265097	0.506348
Fgf14	1472.39	-0.302067	0.109004	-2.77116	0.00558574	0.226673
Zcchc16	232.688	-0.301878	0.139655	-2.1616	0.030649	0.542411
Pcdh19	4372.21	-0.30164	0.120802	-2.49698	0.0125256	0.358396
Arhgap18	445.914	-0.301619	0.122662	-2.45894	0.0139346	0.376309
4921507L20Rik	30.0996	-0.300757	0.142329	-2.11311	0.0345916	0.575738
Ucp2	2221.34	-0.300453	0.111666	-2.69065	0.00713133	0.260035
Nefh	744.551	-0.300005	0.113166	-2.65102	0.00802498	0.280781
Col4a3	104.591	-0.299937	0.151479	-1.98006	0.0476972	0.669279
Gm16386	85.0465	-0.299898	0.151464	-1.97999	0.0477043	0.669279
Srsf12	680.337	-0.298619	0.117706	-2.53699	0.011181	0.338931
Syt6	810.674	-0.296952	0.133051	-2.23187	0.0256238	0.499489
Ccdc85a	813.992	-0.296088	0.10909	-2.71415	0.00664451	0.250466
AI504432	1710.96	-0.295871	0.0980097	-3.0188	0.00253781	0.14439
Pcdh17	7617.3	-0.295755	0.0890278	-3.32205	0.000893598	0.0661262
Wif1	14.2692	-0.295638	0.120938	-2.44454	0.0145038	0.385474
Tusc5	32.1605	-0.294206	0.14413	-2.04125	0.0412263	0.624852
Zfp462	3770.21	-0.293985	0.0865294	-3.39751	0.000680022	0.0534667
Pcdhga4	165.85	-0.293879	0.147615	-1.99084	0.046498	0.664709
Slc5a3	3367.48	-0.292172	0.107411	-2.72012	0.00652591	0.248776
Tbrg3	344.223	-0.291535	0.135288	-2.15492	0.0311681	0.547109
Nwd2	444.041	-0.290846	0.121138	-2.40095	0.0163525	0.412805
0610043K17Rik	47.1046	-0.290654	0.145434	-1.99853	0.0456593	0.657703
Mblac2	2292.18	-0.290634	0.093975	-3.09267	0.00198361	0.119779
Ntsr2	1469.99	-0.290572	0.138924	-2.09159	0.0364749	0.588903
Scyl2	1176.35	-0.288583	0.0996726	-2.89531	0.00378782	0.176484
Ccdc3	398.383	-0.288578	0.132434	-2.17904	0.0293291	0.533436
Sdk2	598.846	-0.287988	0.124786	-2.30785	0.0210074	0.459018
Metap1	899.293	-0.287068	0.101847	-2.81862	0.00482312	0.207435
Zfp92	2066.64	-0.286652	0.0967389	-2.96315	0.00304508	0.155299
Stip1	3181	-0.286357	0.0883184	-3.24232	0.00118559	0.0802587
Osbpl3	354.167	-0.286291	0.144398	-1.98265	0.0474068	0.668834
Sema4a	848.691	-0.286157	0.10444	-2.73993	0.00614526	0.240334
Ets2	1918.89	-0.285684	0.135187	-2.11325	0.0345796	0.575738
Cacna1a	1573.43	-0.284951	0.0987811	-2.88467	0.00391828	0.179788
Ajap1	804.851	-0.284659	0.122551	-2.32278	0.0201907	0.449557
Gnaz	1450.85	-0.28396	0.0943878	-3.00844	0.00262589	0.145737
Ippk	220.289	-0.283517	0.128223	-2.21113	0.027027	0.512562
Slc12a1	18.7162	-0.282182	0.124061	-2.27455	0.0229332	0.477076
Ksr2	1532.72	-0.281841	0.106331	-2.65059	0.00803506	0.280781
Gfod1	904.675	-0.28167	0.101492	-2.77531	0.00551499	0.225622
Rgs19	375.663	-0.280946	0.122374	-2.29581	0.021687	0.465039
Scai	2512.29	-0.280198	0.0990503	-2.82885	0.00467158	0.203821
6430584L05Rik	291.072	-0.279767	0.128638	-2.17484	0.0296419	0.5344
Mrm1	136.602	-0.279609	0.14118	-1.98051	0.0476465	0.669279
Zfp52	212.113	-0.279545	0.134123	-2.08425	0.0371378	0.594519
Nlk	1691.68	-0.278264	0.0966804	-2.87818	0.0039998	0.18242
Chd5	3454.81	-0.278003	0.0971062	-2.86288	0.00419813	0.18963
Mamld1	960.196	-0.277821	0.115816	-2.39881	0.0164486	0.413493
Ago2	4841.19	-0.277788	0.093176	-2.98133	0.00287002	0.150961
Herc3	2246.14	-0.277549	0.120176	-2.30953	0.0209143	0.458234
Tro	5830.5	-0.277435	0.0923781	-3.00326	0.00267106	0.146627
Stx3	686.62	-0.276817	0.115555	-2.39554	0.0165958	0.413683
Csrnp3	7006.28	-0.275932	0.105264	-2.62133	0.00875865	0.291773
Gabra2	2568.31	-0.275895	0.116079	-2.37679	0.0174639	0.422493
Trim62	509.948	-0.275725	0.114357	-2.41109	0.0159048	0.406258
Zmym1	886.66	-0.275584	0.110898	-2.48503	0.012954	0.362808
Chn2	275.854	-0.275361	0.134714	-2.04404	0.0409497	0.623513
Ogfrl1	4535.15	-0.275328	0.0979619	-2.81056	0.00494551	0.210897
Wdr20	165.331	-0.275295	0.136741	-2.01326	0.0440873	0.64428
4430402I18Rik	214.03	-0.275104	0.13623	-2.0194	0.0434458	0.642367
Sarm1	430.352	-0.274164	0.111371	-2.46171	0.0138276	0.374088
BC068157	1342.56	-0.274066	0.109891	-2.49397	0.0126322	0.359126
Clvs1	302.438	-0.273327	0.12934	-2.11324	0.0345803	0.575738
Rbm12b1	336.433	-0.273222	0.127494	-2.14301	0.0321123	0.554653
Ncan	3998.59	-0.273144	0.10097	-2.7052	0.00682633	0.253195
Cys1	249.465	-0.272652	0.133485	-2.04257	0.0410954	0.624479
Zfp780b	673.302	-0.27265	0.106277	-2.56547	0.0103035	0.318757
Npy5r	290.294	-0.272021	0.137604	-1.97684	0.0480601	0.670431
Pcdhgc5	396.962	-0.270987	0.124987	-2.16812	0.0301496	0.538625
Elfn1	471.01	-0.270735	0.121003	-2.23741	0.0252592	0.496487
Kcnn3	1741.76	-0.269794	0.119018	-2.26683	0.0234005	0.479543
Ptplad1	3840.23	-0.269205	0.0845423	-3.18426	0.00145125	0.0928306
Map3k2	1279.69	-0.267721	0.10214	-2.62112	0.00876417	0.291773
Efna5	3658.87	-0.267313	0.0998089	-2.67825	0.00740086	0.266008
Tbc1d31	293.977	-0.267257	0.123522	-2.16364	0.0304918	0.540909
Bean1	362.974	-0.267188	0.121085	-2.20662	0.0273406	0.51463
Oprl1	880.839	-0.267169	0.114772	-2.32782	0.0199217	0.447527
Bzrap1	849.201	-0.266447	0.101782	-2.61782	0.0088494	0.292504
Col7a1	18.2163	-0.265788	0.126266	-2.10498	0.0352933	0.582448
Unc5d	6989.37	-0.265157	0.0945785	-2.80357	0.00505407	0.214282
4930455C13Rik	22.0711	-0.264844	0.133467	-1.98434	0.0472176	0.668038
Calcr	2143.33	-0.264471	0.119058	-2.22137	0.026326	0.504337
1700030J22Rik	343.112	-0.264259	0.117129	-2.25613	0.0240623	0.485621
Atp7a	2611.27	-0.26257	0.109243	-2.40354	0.0162372	0.411369
Hrh3	746.675	-0.261823	0.12001	-2.18168	0.0291334	0.5318
Tcp11l1	1154.93	-0.261242	0.104867	-2.49116	0.0127325	0.359943
Rimkla	255.924	-0.261153	0.131814	-1.98122	0.0475668	0.669279
Trank1	3357.09	-0.261127	0.109508	-2.38454	0.0171004	0.418391
Zfhx4	2997.15	-0.260056	0.0957349	-2.71642	0.00659918	0.250466
Jmjd6	235.254	-0.25993	0.130442	-1.99269	0.0462954	0.662441
Gpr45	332.099	-0.25983	0.12464	-2.08465	0.0371013	0.594519
Rfx3	4557.34	-0.25934	0.0868031	-2.98768	0.00281105	0.150281
Pgap1	4268.2	-0.258981	0.0767432	-3.37465	0.000739104	0.0572181
Prr14l	3195.93	-0.258926	0.0859479	-3.01259	0.00259029	0.144826
Cygb	500.796	-0.258415	0.121072	-2.13439	0.0328112	0.561585
Zc3h12c	2152.94	-0.258386	0.0885922	-2.91657	0.003539	0.170143
B630019K06Rik	1070.32	-0.256974	0.112071	-2.29295	0.0218507	0.46627
Glra2	434.742	-0.256469	0.12493	-2.05291	0.0400815	0.61805
Srgap1	1350.59	-0.255358	0.106937	-2.38793	0.0169434	0.417229
Ceacam2	15.9391	-0.255276	0.123644	-2.06461	0.0389602	0.609459
Soga1	5087.25	-0.25476	0.0774629	-3.28881	0.00100613	0.0716437
Eif4e3	571.026	-0.254289	0.109458	-2.32316	0.0201707	0.449557
Ubfd1	3827.81	-0.254078	0.0996565	-2.54954	0.0107866	0.328959
H13	1954.75	-0.254017	0.0972805	-2.61118	0.00902298	0.295874
Glce	2250.26	-0.253143	0.0855701	-2.95831	0.00309327	0.157226
Tmtc3	768.795	-0.253083	0.102326	-2.4733	0.0133872	0.369456
Uba6	1260.66	-0.252337	0.104108	-2.4238	0.0153589	0.400793
Zfp800	724.401	-0.252089	0.101534	-2.4828	0.0130353	0.36441
Pcgf2	577.674	-0.252048	0.112643	-2.23758	0.0252485	0.496487
Nudt11	885.327	-0.25149	0.0959141	-2.62203	0.00874069	0.291773
Rgag4	1182.86	-0.251242	0.109595	-2.29245	0.0218795	0.46627
Dcun1d3	648.709	-0.251056	0.10796	-2.32544	0.0200483	0.449034
D930015E06Rik	434.362	-0.250735	0.124025	-2.02164	0.0432132	0.641215
Wdr33	946.135	-0.25065	0.117945	-2.12514	0.0335748	0.568699
Isl1	1018.86	-0.250523	0.119605	-2.09459	0.0362074	0.586467
Parp8	1250.09	-0.250478	0.0988423	-2.53412	0.011273	0.339674
Maob	379.774	-0.250357	0.127711	-1.96035	0.0499553	0.680619
Ncoa1	4414.69	-0.250234	0.088432	-2.82968	0.00465951	0.203821
Asic2	875.543	-0.250084	0.0995289	-2.51268	0.0119819	0.35259
Pcdhgc4	330.624	-0.249208	0.123336	-2.02056	0.0433253	0.641215
N4bp1	4797.91	-0.24911	0.0849384	-2.93283	0.00335888	0.164629
Plxnc1	5377.34	-0.249037	0.0968379	-2.57169	0.0101203	0.316964
Hspa13	2008.86	-0.247893	0.0899971	-2.75446	0.00587894	0.232326
Clstn2	2194.94	-0.247738	0.125394	-1.97567	0.0481917	0.670431
Rnf128	596.988	-0.247554	0.107185	-2.30961	0.0209098	0.458234
Chst11	1783.02	-0.247198	0.0985379	-2.50866	0.0121191	0.354554
Nop56	530.607	-0.246655	0.112355	-2.19531	0.0281413	0.52568
Jakmip3	778.46	-0.246194	0.104661	-2.3523	0.0186578	0.43561
Ptprz1	12659.7	-0.246	0.114103	-2.15595	0.0310875	0.546329
Fsd1l	3015.79	-0.244774	0.0829072	-2.95239	0.00315325	0.159202
Pigu	497.185	-0.244408	0.10806	-2.26179	0.0237107	0.482394
Dscam	2002.65	-0.244356	0.102009	-2.39544	0.0166003	0.413683
Ppip5k2	663.921	-0.243402	0.101416	-2.40004	0.0163935	0.413149
2610301B20Rik	1312.88	-0.242984	0.097348	-2.49603	0.0125591	0.358396
Gabrg1	3551.93	-0.242543	0.10312	-2.35206	0.0186698	0.43561
Cyp51	1189.44	-0.242438	0.0972466	-2.49302	0.0126661	0.359413
Crkl	1630.67	-0.242395	0.0922717	-2.62697	0.00861498	0.290944
Sox11	1698.59	-0.242074	0.100295	-2.41361	0.0157955	0.406215
Wnk3	4793.14	-0.242044	0.0995916	-2.43037	0.0150836	0.396693
Edil3	2791.6	-0.241883	0.107049	-2.25956	0.0238487	0.484549
Sez6l	5131.09	-0.24167	0.123306	-1.95993	0.0500045	0.680674
Pcgf3	878.157	-0.241078	0.0973242	-2.47706	0.013247	0.368282
Dclk3	332.034	-0.24107	0.122911	-1.96134	0.0498394	0.679652
Marcksl1	722.948	-0.241014	0.101365	-2.37769	0.0174214	0.42227
Macf1	19028	-0.240641	0.103547	-2.32398	0.0201265	0.44947
Simc1	536.403	-0.240471	0.112058	-2.14594	0.0318776	0.552644
Rnf19a	690.216	-0.239931	0.0990878	-2.4214	0.015461	0.401721
Vapb	2539.33	-0.239846	0.0908368	-2.6404	0.0082808	0.2871
Celf4	12967	-0.2398	0.107286	-2.23515	0.0254075	0.496829
Tle1	755.203	-0.239602	0.110194	-2.17437	0.029677	0.5344
Dennd5b	2545.74	-0.239545	0.0902843	-2.65323	0.00797249	0.27989
Pspc1	931.317	-0.239486	0.102043	-2.34691	0.0189298	0.437979
Alg2	8708.48	-0.239377	0.0887563	-2.69702	0.00699636	0.255782
Zbtb44	2670.54	-0.239274	0.0883724	-2.70757	0.00677786	0.252016
Ctnnd2	5870.23	-0.239184	0.105958	-2.25735	0.0239863	0.485621
Tmem170b	3063.61	-0.239053	0.0906173	-2.63804	0.00833858	0.2871
Dbpht2	4690.03	-0.238259	0.0782758	-3.04384	0.00233583	0.136673
Bhlhb9	1689.4	-0.237751	0.121216	-1.96139	0.0498334	0.679652
Unc5c	2862.62	-0.237502	0.0924248	-2.56967	0.0101795	0.317498
Mrgpre	870.199	-0.237402	0.102563	-2.3147	0.0206293	0.455959
Wrb	2178.8	-0.236991	0.0912408	-2.59742	0.00939257	0.301418
Lnp	3107.04	-0.236821	0.0885592	-2.67415	0.00749183	0.268638
Tmx4	24221.2	-0.236482	0.0792389	-2.98442	0.00284113	0.15049
Nkain2	841.829	-0.236403	0.100827	-2.34465	0.0190452	0.439072
Ip6k2	544.266	-0.23606	0.112466	-2.09895	0.0358215	0.582448
Brca2	678.887	-0.236012	0.114213	-2.06643	0.038788	0.609223
Rbbp7	1617.16	-0.235863	0.111215	-2.12079	0.0339397	0.571187
Lyrm9	1565.97	-0.235478	0.0892039	-2.63978	0.00829607	0.2871
Fam167a	547.433	-0.235054	0.117307	-2.00374	0.0450975	0.652099
Nova2	1762.68	-0.234824	0.0956111	-2.45603	0.0140481	0.378022
Sec22c	792.014	-0.234491	0.103432	-2.26711	0.0233836	0.479543
Clvs2	334.226	-0.233829	0.119176	-1.96205	0.0497572	0.679652
Cdyl2	720.66	-0.23298	0.104545	-2.22852	0.025846	0.500862
Ypel2	725.659	-0.23244	0.106962	-2.17312	0.0297715	0.5344
Phlpp2	1291.2	-0.232382	0.106883	-2.17417	0.0296927	0.5344
Sept3	9697.8	-0.231843	0.103085	-2.24905	0.0245092	0.489365
Setx	4806.32	-0.231034	0.11273	-2.04944	0.040419	0.621674
Susd2	1505.04	-0.230778	0.102638	-2.24846	0.024547	0.489365
Btaf1	1072.15	-0.230678	0.106509	-2.1658	0.0303263	0.539865
Rapgefl1	745.999	-0.229166	0.110049	-2.08241	0.037305	0.595885
Gpr75	612.373	-0.22856	0.103624	-2.20566	0.0274078	0.515253
Mdn1	3029.64	-0.228268	0.094003	-2.4283	0.0151696	0.398261
Dpysl5	2064.6	-0.227398	0.0952526	-2.38731	0.016972	0.417229
Slc30a7	1086.15	-0.227119	0.0909834	-2.49626	0.0125509	0.358396
Ranbp9	2339.99	-0.227076	0.0872618	-2.60224	0.00926159	0.300673
Dcakd	404.606	-0.226527	0.112865	-2.00706	0.0447437	0.647604
Klhdc10	4294.79	-0.226148	0.0894861	-2.52718	0.0114981	0.343715
Syt5	2062.57	-0.225336	0.104851	-2.1491	0.0316261	0.55181
Cdkl2	2267.81	-0.225106	0.102684	-2.19221	0.0283641	0.526672
F2r	1399.37	-0.22498	0.0897952	-2.50548	0.0122285	0.355687
Dip2b	3452.47	-0.224879	0.0991296	-2.26854	0.0232964	0.479131
Hs2st1	3304.19	-0.224859	0.0943525	-2.38318	0.0171639	0.419265
Papd5	1575.9	-0.224666	0.0939993	-2.39008	0.0168445	0.415998
D15Ertd621e	2879.21	-0.224626	0.086415	-2.59938	0.00933918	0.301418
Stx12	3611.44	-0.2244	0.0906804	-2.47462	0.0133378	0.369456
Fam171b	4465.32	-0.224304	0.100226	-2.23799	0.0252216	0.496487
Ss18l1	2406.59	-0.223604	0.091178	-2.45239	0.0141909	0.38021
Gpr158	2658.5	-0.223405	0.083638	-2.67109	0.00756052	0.269737
Brd4	4552.65	-0.222811	0.088307	-2.52314	0.0116313	0.346324
Pura	2470.55	-0.221552	0.0878833	-2.52098	0.0117028	0.347624
Vat1	2000.94	-0.221009	0.0916593	-2.4112	0.0159002	0.406258
Gabra3	1914.41	-0.220793	0.0978088	-2.25739	0.0239836	0.485621
Dlk1	11961.3	-0.220155	0.0930029	-2.36718	0.0179242	0.427462
Lrrc9	1196.91	-0.219572	0.101935	-2.15404	0.0312372	0.547685
Nbea	8686.8	-0.219346	0.0898609	-2.44095	0.0146489	0.388523
Rusc2	1463.19	-0.219161	0.111423	-1.96692	0.0491929	0.675719
Fxr1	2820.99	-0.219024	0.0874911	-2.50338	0.0123012	0.357112
Mical2	1599.28	-0.218967	0.110665	-1.97866	0.0478548	0.670145
Tnpo1	1798.14	-0.218656	0.1041	-2.10043	0.035691	0.582448
Dlgap2	582.269	-0.217833	0.108907	-2.00019	0.0454801	0.655748
Acvr2a	2014.06	-0.21692	0.0883211	-2.45604	0.0140477	0.378022
Vwde	10.5025	-0.216683	0.103004	-2.10364	0.0354097	0.582448
Celf6	1025.17	-0.216256	0.10661	-2.02849	0.0425108	0.636649
Cntnap2	2912.2	-0.216152	0.096005	-2.25147	0.0243561	0.487638
D830031N03Rik	599.545	-0.215901	0.105457	-2.04729	0.0406295	0.622555
2900056M20Rik	4727.64	-0.215767	0.105474	-2.0457	0.0407861	0.622555
Peli1	1008.02	-0.214816	0.094001	-2.28526	0.0222978	0.472764
Dhx57	1694.51	-0.214039	0.0991073	-2.15967	0.030798	0.543365
Elavl1	2533.4	-0.213686	0.0902217	-2.36846	0.0178625	0.427462
Ptbp2	1454.66	-0.213596	0.100318	-2.12919	0.0332385	0.565054
Zak	969.289	-0.213006	0.0972853	-2.1895	0.0285609	0.527822
Sos1	5287.61	-0.212607	0.0813618	-2.6131	0.00897248	0.295095
Itga3	682.448	-0.211537	0.103932	-2.03533	0.0418175	0.630657
Mta3	1263.62	-0.210369	0.101534	-2.07192	0.0382733	0.602475
9330159F19Rik	2641.17	-0.210284	0.0968594	-2.17102	0.0299298	0.535967
Tox	1804.06	-0.21023	0.0996941	-2.10875	0.0349663	0.580782
Rph3a	4019.55	-0.210229	0.0834553	-2.51906	0.0117668	0.348297
Fam115a	3683.16	-0.210155	0.0968282	-2.17039	0.0299774	0.536184
Elavl2	1578.09	-0.209889	0.099846	-2.10213	0.0355418	0.582448
Slc32a1	799.269	-0.209273	0.106325	-1.96825	0.0490398	0.674845
Rasgrf1	14106.5	-0.209222	0.0882863	-2.36982	0.0177968	0.427462
Tfg	2188.81	-0.208797	0.0847695	-2.46311	0.0137738	0.374088
Mfap3l	1515.36	-0.207846	0.0906798	-2.29208	0.0219008	0.46627
Spen	2814.46	-0.207301	0.0883408	-2.3466	0.0189454	0.437979
Kmt2a	9180.28	-0.206301	0.0931184	-2.21547	0.0267276	0.508161
Birc6	5120.42	-0.206008	0.100294	-2.05404	0.0399717	0.617783
Limch1	1990.87	-0.205664	0.096519	-2.13081	0.0331046	0.564048
Irs4	13580.6	-0.205277	0.0950139	-2.1605	0.0307344	0.543286
Nmt2	1433.47	-0.20526	0.0900734	-2.2788	0.0226787	0.475994
Fbxl17	3669.39	-0.205221	0.0961974	-2.13333	0.0328977	0.562428
Fbxo10	1182.02	-0.204962	0.100137	-2.04681	0.0406768	0.622555
Trp53bp1	3929.18	-0.204842	0.0965032	-2.12264	0.0337839	0.569834
4932438A13Rik	5773.07	-0.204704	0.103066	-1.98615	0.0470167	0.667071
Disp2	15193.8	-0.203957	0.0907103	-2.24844	0.0245482	0.489365
Gng2	10699.1	-0.20349	0.0733687	-2.77353	0.00554524	0.226246
Ncor2	3021.23	-0.203182	0.0872518	-2.32869	0.0198755	0.447527
Smarcc1	2764.09	-0.202752	0.0845324	-2.39851	0.0164619	0.413493
Zfp704	2251.16	-0.202483	0.0988154	-2.04911	0.0404517	0.621674
D10Bwg1379e	3938.84	-0.202454	0.0909063	-2.22706	0.0259435	0.502106
Map2k4	4543.78	-0.202395	0.0975687	-2.07438	0.0380437	0.60137
Vkorc1l1	1793.49	-0.202388	0.0883178	-2.29158	0.0219298	0.46627
Nf1	8458.23	-0.202361	0.101737	-1.98905	0.0466954	0.665377
Nalcn	3177.11	-0.202009	0.0891609	-2.26566	0.023472	0.480126
Pom121	2325.29	-0.201032	0.102068	-1.96958	0.0488863	0.673962
Ttc39b	2698.72	-0.200658	0.0856958	-2.34151	0.0192057	0.439954
Irf2bp2	3637.2	-0.200193	0.093381	-2.14383	0.0320464	0.55415
Hook3	7075.24	-0.199886	0.0879661	-2.2723	0.0230683	0.477076
Soga3	1971.89	-0.199264	0.0931912	-2.13823	0.032498	0.559396
Cacybp	1339.45	-0.199059	0.0996711	-1.99716	0.0458078	0.658659
Peg3	49327.4	-0.19874	0.0857263	-2.31831	0.0204324	0.452268
Dnah1	2266.89	-0.198607	0.0825111	-2.40704	0.0160824	0.408721
Ep300	6000.51	-0.198501	0.0845879	-2.34669	0.0189412	0.437979
Jakmip2	1408.42	-0.197235	0.0926558	-2.12869	0.0332802	0.565126
Arhgef7	1351.62	-0.196997	0.0963822	-2.04392	0.0409617	0.623513
Cacul1	2021.83	-0.196511	0.0839062	-2.34203	0.019179	0.439954
Gse1	1479.67	-0.196444	0.0971888	-2.02126	0.0432531	0.641215
Dclk1	11571.1	-0.196003	0.0847563	-2.31255	0.0207476	0.457551
Tnik	3760.36	-0.195638	0.0853188	-2.29303	0.0218465	0.46627
Usp34	8876.22	-0.195379	0.0850082	-2.29835	0.0215417	0.46439
Ncald	2181.76	-0.195185	0.09286	-2.10193	0.0355594	0.582448
Serac1	1163.34	-0.195006	0.0944057	-2.06562	0.0388643	0.609237
Mapk1ip1l	1689.35	-0.194362	0.0911349	-2.13268	0.0329508	0.562698
Hap1	4104.14	-0.194233	0.0851449	-2.28121	0.022536	0.475144
Pcnx	5286.42	-0.193952	0.0825752	-2.34879	0.0188344	0.437979
Bcl9	1686.97	-0.193346	0.0886085	-2.18203	0.0291075	0.5318
Dcaf5	3640.13	-0.192876	0.0862878	-2.23526	0.0254	0.496829
Tanc2	7541.17	-0.192843	0.0938944	-2.05383	0.0399921	0.617783
Casc4	6048.43	-0.192811	0.0867321	-2.22306	0.0262115	0.503795
Setd5	5105.71	-0.192629	0.0835863	-2.30455	0.0211918	0.461632
Vprbp	1148.12	-0.191275	0.0936555	-2.04233	0.041119	0.624479
Tnrc6c	2127.47	-0.191057	0.0847994	-2.25305	0.0242562	0.487638
Lonrf2	10354.7	-0.189777	0.0915098	-2.07385	0.0380935	0.601527
Senp7	2582.12	-0.189631	0.083801	-2.26288	0.0236434	0.481674
Zfp605	1121.42	-0.188967	0.0937977	-2.01462	0.0439443	0.643867
Tnrc6b	6143.99	-0.188737	0.084127	-2.24348	0.0248658	0.492125
Sec16a	2317.79	-0.188666	0.0854333	-2.20834	0.0272204	0.51463
Fkbp4	1684.99	-0.187805	0.092323	-2.03421	0.04193	0.630657
Zfp318	2249.32	-0.187182	0.0874286	-2.14097	0.0322768	0.556222
Ccdc127	1436.05	-0.186933	0.0930271	-2.00944	0.0444902	0.64626
Rabgap1l	5324.41	-0.18561	0.0786419	-2.36019	0.0182658	0.430844
Pdzd8	3550.17	-0.183061	0.0908886	-2.01413	0.0439962	0.643867
Gdpd1	1649.42	-0.181496	0.0900302	-2.01595	0.0438055	0.643276
Bptf	7336.46	-0.181075	0.0809483	-2.23692	0.0252914	0.496487
Gfpt1	3708.6	-0.180458	0.0824589	-2.18846	0.0286358	0.527822
Fam13b	2415.61	-0.180334	0.0896407	-2.01175	0.0442467	0.644737
Zbtb11	2245.86	-0.179944	0.0904775	-1.98882	0.046721	0.665377
Cul4b	2440.08	-0.179769	0.0906341	-1.98345	0.0473167	0.668422
Man1a2	3370.96	-0.179269	0.0798136	-2.24609	0.024698	0.490581
Krit1	1262.78	-0.17868	0.0902964	-1.97882	0.0478365	0.670145
Zfp60	1754.18	-0.178659	0.0851285	-2.0987	0.0358435	0.582448
Tmem255a	9424.92	-0.176669	0.08584	-2.05812	0.0395788	0.614061
Setd2	3674.82	-0.1756	0.0837555	-2.09657	0.0360313	0.584706
Trim2	10338	-0.17547	0.0872475	-2.01118	0.0443069	0.644844
Fam178a	3954.13	-0.175362	0.0834999	-2.10015	0.035716	0.582448
Sipa1l1	4687.42	-0.174468	0.0883137	-1.97555	0.048206	0.670431
Rere	5201.05	-0.174348	0.0758269	-2.29929	0.0214887	0.46439
Epm2aip1	5499.96	-0.172723	0.0830738	-2.07915	0.0376036	0.596286
Papola	5486.43	-0.16874	0.0800382	-2.10824	0.03501	0.580782
Rbm26	2715.12	-0.168477	0.0856231	-1.96765	0.0491079	0.675166
Rprd2	3115.39	-0.167513	0.0823531	-2.03408	0.0419435	0.630657
Rnf150	3083.95	-0.165274	0.0802253	-2.06012	0.039387	0.613537
Gsk3b	13838.7	-0.164495	0.0828707	-1.98496	0.0471492	0.668038
Tead1	4559.65	-0.161777	0.0820035	-1.97281	0.0485173	0.671943
Cbx5	13800	-0.161341	0.0813498	-1.98331	0.0473333	0.668422
Usp11	8383.31	-0.159668	0.0760611	-2.09921	0.0357982	0.582448
Aff4	11958.4	-0.155278	0.0769467	-2.018	0.0435914	0.6428
Cacnb4	3428.08	0.15723	0.077568	2.02699	0.042663	0.637343
Atp6ap2	1555.6	0.176635	0.0894558	1.97455	0.0483194	0.670431
Pink1	2036.22	0.1865	0.0857733	2.17434	0.0296796	0.5344
Tef	1621.67	0.189044	0.0863444	2.18942	0.0285662	0.527822
Sorl1	2241.99	0.18928	0.0909581	2.08096	0.0374374	0.595885
Fgfr1	1811.08	0.191417	0.0938743	2.03908	0.0414423	0.627495
Ttll7	2070.71	0.194344	0.0979284	1.98456	0.0471938	0.668038
Atp11b	1528.14	0.198673	0.0931891	2.13193	0.0330122	0.56311
Oxr1	1991.43	0.200719	0.0926522	2.16637	0.030283	0.539865
4931406C07Rik	913.919	0.200987	0.0962965	2.08717	0.0368729	0.592164
Suco	3275.73	0.202462	0.100797	2.00862	0.0445773	0.646435
Itgav	1776.97	0.20426	0.0875786	2.3323	0.0196847	0.446391
Gm12250	16.1281	0.20649	0.102389	2.01673	0.0437242	0.643276
Mesdc2	5220.26	0.207072	0.0879882	2.35341	0.0186022	0.43561
Scg5	3585.62	0.208499	0.0905099	2.3036	0.0212448	0.462121
Vim	2002.19	0.209764	0.0847834	2.47411	0.0133568	0.369456
Tns1	1790.76	0.210605	0.0991455	2.1242	0.033653	0.568898
Tfrc	1537.24	0.210861	0.102415	2.05889	0.0395044	0.613537
Pfdn5	687.135	0.212975	0.104205	2.04381	0.0409727	0.623513
Mpc2	497.498	0.214684	0.10639	2.01789	0.0436028	0.6428
1700003D09Rik	10.722	0.219253	0.0999565	2.19349	0.0282722	0.52568
Hexb	1478	0.219372	0.0981793	2.2344	0.0254564	0.497142
Ap4s1	547.288	0.221688	0.109602	2.02267	0.0431072	0.640499
Adh5	762.104	0.223515	0.101007	2.21286	0.0269074	0.510937
Sepw1	543.067	0.223941	0.113409	1.97463	0.04831	0.670431
Nfia	5616.21	0.225764	0.105068	2.14874	0.0316553	0.55181
Slc12a2	2028.56	0.226516	0.0959216	2.36147	0.0182025	0.430698
Ivns1abp	1332.39	0.226907	0.0929785	2.44042	0.01467	0.388523
Pla1a	10.4195	0.227048	0.109994	2.06419	0.0389996	0.609459
Lrrn1	2926.26	0.227336	0.112139	2.02727	0.0426351	0.637343
Grn	917.318	0.227948	0.10904	2.09049	0.0365738	0.58987
Olfr856-ps1	14.0606	0.227967	0.113843	2.00247	0.0452345	0.653455
Synj2	547.528	0.230843	0.107507	2.14724	0.0317742	0.551971
Qrfp	17.6037	0.231038	0.113548	2.03472	0.0418787	0.630657
Ndufaf5	411.021	0.231168	0.117401	1.96905	0.0489469	0.674182
Sort1	2378.78	0.23305	0.104895	2.22174	0.0263008	0.504337
Mtch1	2026.6	0.233062	0.115841	2.01191	0.0442297	0.644737
Ctdsp2	1031.56	0.233956	0.0989636	2.36406	0.0180759	0.429048
Mt2	1158.33	0.235968	0.103302	2.28425	0.0223571	0.473356
Lphn2	2407.23	0.236255	0.095593	2.47146	0.0134561	0.370006
Wasf2	707.294	0.237748	0.106192	2.23884	0.0251663	0.496487
Car7	9.98777	0.237785	0.0984859	2.41441	0.0157609	0.406018
Npy	2205.7	0.238587	0.118188	2.01871	0.0435177	0.6428
Serpinb6a	423.008	0.238942	0.117977	2.02534	0.0428327	0.638305
Dlc1	1055.17	0.23974	0.110792	2.16388	0.0304738	0.540909
Plxdc2	1978.31	0.240096	0.110572	2.17141	0.0299005	0.535967
Aqp1	21.3169	0.241588	0.12139	1.99018	0.0465715	0.665131
Oat	967.646	0.243908	0.101888	2.39387	0.0166715	0.414619
Treml2	15.0346	0.244018	0.115304	2.11629	0.0343198	0.574381
Dbndd2	848.75	0.244268	0.111341	2.19388	0.0282439	0.52568
Rgs7bp	2072.89	0.245118	0.116674	2.10089	0.0356507	0.582448
Myh15	20.5243	0.245164	0.124459	1.96984	0.0488572	0.673962
5430435G22Rik	16.8259	0.245342	0.118537	2.06975	0.0384757	0.605031
Psat1	2001.09	0.246301	0.100405	2.45308	0.0141639	0.38021
Ngef	682.149	0.247031	0.118766	2.07998	0.0375273	0.595885
Sptssb	14.0327	0.247401	0.115856	2.13543	0.0327262	0.561585
Lrrc8d	1532.12	0.247851	0.104682	2.36766	0.017901	0.427462
Gltp	438.151	0.247899	0.113931	2.17587	0.0295652	0.5344
Rgs4	5021.81	0.2483	0.105237	2.35943	0.018303	0.431047
Tbxas1	15.0918	0.248587	0.125152	1.98629	0.0470014	0.667071
Alcam	7683.9	0.249017	0.0892735	2.78937	0.00528102	0.21782
Shisa3	19.3713	0.249682	0.113143	2.20678	0.0273292	0.51463
Bcap29	977.051	0.250051	0.126619	1.97483	0.048288	0.670431
Pid1	460.28	0.250821	0.120547	2.0807	0.0374616	0.595885
Rsrp1	2305.05	0.250931	0.124175	2.02079	0.0433019	0.641215
Pbk	13.3917	0.251197	0.118646	2.1172	0.0342433	0.573737
Itgal	13.936	0.251207	0.119497	2.1022	0.0355362	0.582448
Ghitm	4271.31	0.251385	0.0819397	3.06792	0.00215551	0.129125
Cab39l	571.038	0.251693	0.11346	2.21834	0.0265316	0.506348
Elf1	376.761	0.251921	0.126193	1.99631	0.0459002	0.658659
Ikzf2	478.516	0.253671	0.114124	2.22278	0.026231	0.503795
Hsd17b7	281.319	0.254107	0.128887	1.97155	0.0486609	0.673313
Gpx1	816.417	0.25419	0.113093	2.24761	0.024601	0.489365
Nudt4	2279.54	0.2547	0.101346	2.51318	0.0119648	0.35259
Six3	2001.53	0.255271	0.105009	2.43093	0.0150599	0.396693
Cachd1	808.484	0.255506	0.0970942	2.63152	0.00850032	0.289011
Limd1	328.044	0.256112	0.124382	2.05908	0.039487	0.613537
Wisp1	11.7103	0.256334	0.112039	2.2879	0.0221432	0.470147
Dock8	265.111	0.256558	0.128976	1.98918	0.0466809	0.665377
Cd48	12.1956	0.257601	0.114403	2.25169	0.024342	0.487638
Klf6	1768.5	0.257772	0.0935233	2.75623	0.00584715	0.232286
Arhgef2	364.778	0.25822	0.11503	2.2448	0.0247808	0.491579
Tapbp	383.382	0.258512	0.129619	1.9944	0.0461085	0.660884
Gsta4	1639.47	0.258524	0.104365	2.4771	0.0132453	0.368282
Dock5	913.045	0.259075	0.116856	2.21703	0.0266209	0.50677
Pmch	39.0876	0.259876	0.113966	2.28028	0.0225908	0.475636
Lilrb4	10.9011	0.26046	0.107298	2.42744	0.0152058	0.398519
Hmgn5	718.226	0.260513	0.109388	2.38155	0.01724	0.419767
Eed	289.424	0.260971	0.126313	2.06606	0.038823	0.609223
Laptm5	426.201	0.261015	0.121521	2.1479	0.0317215	0.551971
St6galnac3	323.338	0.2611	0.12744	2.0488	0.0404813	0.621674
Gm4951	12.1907	0.261111	0.0972353	2.68535	0.00724539	0.261671
Snap23	958.897	0.261266	0.107775	2.42417	0.0153435	0.400793
Ier5	354.447	0.26167	0.123233	2.12338	0.0337223	0.569432
Cradd	513.247	0.26185	0.106816	2.4514	0.0142302	0.38021
Ift74	608.695	0.261997	0.12366	2.11869	0.0341167	0.572251
Mmp15	237.59	0.262092	0.12749	2.05579	0.0398028	0.616903
Gpr116	866.189	0.262729	0.120722	2.17632	0.0295311	0.5344
Irx1	21.2976	0.262935	0.129202	2.03506	0.0418444	0.630657
Ctnna1	2462.5	0.263278	0.105032	2.50665	0.0121882	0.3552
Upf3a	331.592	0.263484	0.12384	2.12762	0.0333686	0.565991
Lbp	372.773	0.26507	0.134146	1.97598	0.0481575	0.670431
Lox	49.6915	0.26539	0.131872	2.01249	0.0441687	0.644737
Kcnj2	482.586	0.26543	0.125887	2.10847	0.0349899	0.580782
Supv3l1	201.793	0.265924	0.135395	1.96406	0.0495236	0.679644
Prdx4	261.838	0.266888	0.128799	2.07214	0.0382528	0.602475
Tceb1	566.411	0.267447	0.135407	1.97514	0.0482525	0.670431
Pcdhgb5	312.662	0.267995	0.124639	2.15017	0.0315417	0.551794
4930545L23Rik	13.8019	0.268162	0.11782	2.27603	0.0228439	0.477076
Cald1	1814.79	0.268316	0.122489	2.19053	0.0284856	0.527822
Slc25a13	20.534	0.268766	0.130881	2.05351	0.0400233	0.617783
Msantd4	2076.6	0.269852	0.135326	1.99408	0.0461428	0.660884
Tgtp2	13.382	0.270407	0.0917067	2.94861	0.00319207	0.159561
Cnn3	673.964	0.270451	0.117692	2.29795	0.0215645	0.46439
Tmsb4x	2874.19	0.270645	0.0856791	3.15882	0.00158408	0.0996388
Csf1r	895.833	0.270905	0.115904	2.33732	0.0194223	0.44357
Gm13251	11.4602	0.270939	0.114792	2.36025	0.0182624	0.430844
Tcn2	333.721	0.271715	0.124142	2.18874	0.0286159	0.527822
Pcdh18	461.11	0.272482	0.138085	1.97329	0.0484629	0.671806
Nbn	262.566	0.27261	0.129401	2.10671	0.0351429	0.582345
Naaa	392.903	0.27298	0.117676	2.31976	0.0203538	0.452268
Zeb2	2413.31	0.27399	0.102532	2.67223	0.00753486	0.269541
Akr1c18	22.3859	0.274628	0.101395	2.70849	0.00675895	0.252016
Gstt3	245.372	0.274653	0.129863	2.11494	0.0344348	0.575667
Neb	394.309	0.276517	0.139906	1.97645	0.0481043	0.670431
Ddr2	388.195	0.276662	0.139269	1.98653	0.046974	0.667071
Gjc2	24.3361	0.27688	0.136334	2.0309	0.0422656	0.633606
Camkv	1453.48	0.277496	0.138664	2.00121	0.0453695	0.654778
Gnb1l	21.547	0.277501	0.135638	2.0459	0.0407665	0.622555
6430571L13Rik	26.5374	0.279407	0.140525	1.98831	0.0467776	0.665555
B4galt1	279.755	0.280301	0.140378	1.99676	0.0458517	0.658659
Six6	729.592	0.280515	0.114986	2.43956	0.0147052	0.388775
Sirt2	1493.54	0.280742	0.119294	2.35337	0.0186042	0.43561
Cd44	813.593	0.281313	0.127454	2.20718	0.0273016	0.51463
Mpzl1	296.052	0.281684	0.124473	2.26301	0.0236352	0.481674
Fgf10	937.438	0.281907	0.127745	2.20679	0.0273288	0.51463
Cd86	26.2415	0.282248	0.135706	2.07985	0.0375388	0.595885
Lrp2	162.418	0.282311	0.143232	1.97101	0.0487228	0.673553
Chd3os	1244.24	0.282673	0.124222	2.27555	0.022873	0.477076
Gab1	2277.02	0.282686	0.103773	2.72408	0.00644803	0.246429
Ly6e	3433.16	0.283027	0.114763	2.46619	0.0136558	0.374088
Arhgap29	530.056	0.283762	0.138987	2.04164	0.0411869	0.624852
Caskin2	205.98	0.284147	0.140431	2.02339	0.043033	0.640318
Atp10d	147.789	0.28488	0.140557	2.02679	0.0426838	0.637343
Tmc6	33.9728	0.284881	0.143855	1.98034	0.0476656	0.669279
Zfp36l1	800.879	0.284995	0.125312	2.27428	0.0229494	0.477076
Igfbp3	793.766	0.285302	0.145303	1.9635	0.0495877	0.679652
Cbr4	181.865	0.286027	0.136043	2.10246	0.0355126	0.582448
Sdpr	224.195	0.286031	0.135853	2.10545	0.0352523	0.582448
Pomc	2930.51	0.286113	0.127538	2.24336	0.0248736	0.492125
Oard1	210.811	0.286168	0.137458	2.08185	0.0373563	0.595885
Aga	205.167	0.286507	0.137382	2.08547	0.0370268	0.594003
Resp18	5555.24	0.287006	0.0912411	3.14558	0.00165757	0.1034
Cyp19a1	10.6317	0.287147	0.0967355	2.96837	0.00299384	0.154777
Gpatch3	28.9142	0.287843	0.143267	2.00914	0.0445224	0.64626
Ano4	200.901	0.287987	0.14219	2.02537	0.0428296	0.638305
Tanc1	387.986	0.28821	0.123126	2.34078	0.0192436	0.440153
Mybpc2	19.9182	0.28824	0.134086	2.14967	0.0315812	0.551794
Adamtsl3	197.542	0.288426	0.146938	1.96292	0.0496558	0.679652
Kirrel	298.682	0.288673	0.140162	2.05956	0.0394408	0.613537
St3gal4	160.767	0.289042	0.141264	2.04611	0.0407452	0.622555
Rftn1	227.294	0.289547	0.136644	2.11898	0.0340918	0.572251
Pex5l	902.618	0.289828	0.113021	2.56438	0.0103361	0.318964
Fam213b	294.582	0.290316	0.134195	2.16339	0.030511	0.540909
Trpm3	3929.42	0.290654	0.110768	2.62398	0.00869086	0.291773
Eci1	129.767	0.290825	0.145677	1.99637	0.0458937	0.658659
Sh3bp4	201.821	0.290898	0.140957	2.06373	0.0390434	0.609514
Bmp6	151.995	0.291219	0.137785	2.11357	0.0345517	0.575738
Tmem176a	1366.13	0.29132	0.12297	2.36904	0.0178345	0.427462
Trim12c	207.184	0.291567	0.141184	2.06516	0.038908	0.60929
Lgr4	767.952	0.292275	0.111435	2.62283	0.00872026	0.291773
D16Ertd472e	387.978	0.292319	0.125374	2.33157	0.0197233	0.446391
Stc1	260.421	0.292587	0.123663	2.366	0.0179812	0.428145
Ly96	44.8082	0.29276	0.149212	1.96204	0.0497577	0.679652
C1s1	67.5276	0.292927	0.148715	1.96972	0.0488708	0.673962
Wnt5a	1243.37	0.293291	0.0999642	2.93396	0.0033467	0.164566
Klhl4	220.282	0.293665	0.145817	2.01394	0.0440164	0.643867
Stxbp6	705.265	0.294294	0.135366	2.17405	0.0297011	0.5344
Ctla2a	62.916	0.294362	0.140714	2.09192	0.0364458	0.588903
Cysltr2	23.2585	0.294736	0.136559	2.15831	0.0309041	0.543739
Efs	138.713	0.294914	0.146266	2.01628	0.0437704	0.643276
Slco2b1	201.659	0.295235	0.136294	2.16616	0.0302988	0.539865
Fcgr1	61.1496	0.295778	0.149647	1.9765	0.0480982	0.670431
Fzd4	284.078	0.295981	0.140643	2.10448	0.0353367	0.582448
Sema3e	197.74	0.296002	0.139009	2.12938	0.0332232	0.565054
H2-K1	1158.61	0.296114	0.13827	2.14156	0.0322288	0.556029
Tgfbr2	382.676	0.296304	0.145832	2.03182	0.0421723	0.633465
Heg1	1461.79	0.29631	0.126993	2.33327	0.0196341	0.446391
4930429F24Rik	32.1968	0.296485	0.142997	2.07336	0.0381391	0.601617
Kcns3	88.1977	0.29656	0.151138	1.96218	0.049742	0.679652
Enpp2	4295.05	0.296764	0.12279	2.41683	0.0156561	0.404701
Fgfr2	1265.61	0.297695	0.124728	2.38676	0.0169976	0.417229
Rassf9	88.2526	0.298066	0.147935	2.01485	0.0439203	0.643867
Prkcq	216.917	0.298338	0.146876	2.03122	0.0422324	0.633606
Samd9l	313.138	0.298406	0.147492	2.0232	0.0430526	0.640318
Lgals3bp	1620.47	0.298686	0.131362	2.27377	0.0229798	0.477076
Pigyl	89.0958	0.298927	0.148656	2.01087	0.0443394	0.644844
Inpp5d	89.1136	0.299539	0.151155	1.98166	0.0475169	0.669279
Pmp22	977.851	0.299618	0.114463	2.6176	0.00885495	0.292504
Grik3	6809.06	0.300404	0.120571	2.4915	0.0127203	0.359943
Tgif1	107.88	0.300507	0.147482	2.03758	0.0415915	0.629124
Dsc3	16.9313	0.300916	0.115295	2.60997	0.00905497	0.295874
Adamts1	565.449	0.301495	0.130388	2.31229	0.020762	0.457551
Cirbp	434.409	0.301765	0.12628	2.38964	0.0168648	0.415998
Calcrl	427.924	0.301952	0.128896	2.3426	0.0191499	0.439954
Junb	40.0155	0.301978	0.140471	2.14975	0.0315746	0.551794
Cryab	331.16	0.301998	0.126266	2.39176	0.0167678	0.415998
Polr2h	149.865	0.302033	0.141487	2.1347	0.0327854	0.561585
Syne3	25.663	0.302049	0.140655	2.14744	0.0317584	0.551971
C1qc	263.949	0.302832	0.134177	2.25696	0.0240105	0.485621
Id3	241.596	0.30337	0.136311	2.22557	0.0260427	0.502737
Ifit2	323.645	0.303464	0.121261	2.50258	0.0123293	0.35713
Ascl1	165.089	0.304052	0.151474	2.00729	0.0447187	0.647604
Efna1	25.4154	0.304111	0.130859	2.32397	0.0201273	0.44947
Ptpn3	230.154	0.304244	0.13982	2.17596	0.0295581	0.5344
Abca8b	813.458	0.304673	0.144915	2.10243	0.0355156	0.582448
Usp18	75.358	0.30487	0.148422	2.05408	0.0399684	0.617783
Trem2	38.1882	0.305143	0.148031	2.06134	0.0392705	0.612424
Hs3st3b1	41.3727	0.305401	0.145453	2.09965	0.0357596	0.582448
Ehf	20.1406	0.30546	0.133014	2.29645	0.0216502	0.464909
Nms	36.8525	0.305527	0.136499	2.23832	0.0252002	0.496487
Podxl	735.793	0.306258	0.132589	2.30983	0.0208974	0.458234
Ier2	29.7259	0.306642	0.138184	2.21909	0.0264806	0.506348
Aldh1a1	2861.95	0.306943	0.150781	2.03569	0.0417814	0.630657
Kctd12b	501.448	0.307374	0.131831	2.33157	0.0197233	0.446391
Lsm8	196.421	0.307387	0.133277	2.30638	0.0210895	0.460068
Rps4l	101.101	0.307769	0.147397	2.08803	0.0367947	0.591537
Gja4	38.6895	0.308409	0.147676	2.08842	0.0367603	0.591537
Dhrs3	360.987	0.308528	0.123451	2.49919	0.0124476	0.358022
1810011O10Rik	40.5636	0.308609	0.148145	2.08316	0.0372367	0.595472
Rbm46	127.376	0.30895	0.147863	2.08944	0.0366684	0.590764
Pde7b	2046.53	0.309407	0.0948715	3.26133	0.00110892	0.0771439
Egflam	61.969	0.31001	0.15139	2.04776	0.0405836	0.622555
Ecm1	74.5312	0.310162	0.151359	2.04918	0.0404445	0.621674
Polm	126.071	0.310389	0.146337	2.12107	0.0339163	0.571187
Sun2	845.088	0.310525	0.103328	3.00524	0.00265375	0.146627
Syt15	48.848	0.310903	0.142368	2.1838	0.0289766	0.531338
Vamp5	39.5196	0.311255	0.148187	2.10042	0.0356921	0.582448
3110035E14Rik	587.101	0.311722	0.113043	2.75756	0.00582353	0.231958
Fbxo32	321.767	0.311824	0.128707	2.42275	0.0154035	0.400917
Pla2r1	19.4167	0.311962	0.129073	2.41693	0.0156519	0.404701
Cpt1a	866.435	0.312055	0.123563	2.52547	0.0115543	0.34471
Npr3	603.875	0.312066	0.130978	2.38258	0.0171917	0.419265
Ctbs	374.444	0.312439	0.12111	2.5798	0.00988589	0.311968
E030019B13Rik	514.584	0.313401	0.133201	2.35284	0.0186307	0.43561
Opalin	21.4662	0.313423	0.134465	2.33088	0.0197595	0.44654
Serpinb1a	67.5114	0.314549	0.151503	2.07619	0.0378767	0.599987
Bdh2	61.8066	0.314854	0.151339	2.08046	0.0374838	0.595885
Lgr5	210.325	0.315006	0.142051	2.21756	0.0265848	0.506723
Ndrg1	985.992	0.315733	0.107235	2.94432	0.00323667	0.160199
Lama3	206.809	0.315894	0.136234	2.31876	0.0204081	0.452268
Nkx6-2	39.8374	0.316003	0.148038	2.13461	0.0327931	0.561585
Tm4sf1	303.88	0.316017	0.150754	2.09625	0.03606	0.584706
Hcn2	69.2076	0.316031	0.150995	2.09299	0.0363504	0.588152
Rhpn2	87.3517	0.316031	0.150537	2.09936	0.0357856	0.582448
St6galnac5	242.088	0.316482	0.143682	2.20265	0.0276196	0.518589
C330007P06Rik	635.401	0.31679	0.103847	3.05054	0.00228433	0.135233
C1ra	18.8734	0.317033	0.127321	2.49003	0.0127732	0.360419
Ppfibp2	248.875	0.317524	0.139771	2.27175	0.0231016	0.477076
Tipin	195.064	0.317575	0.131661	2.41207	0.0158623	0.406258
Lipo1	127.796	0.317808	0.149571	2.1248	0.0336036	0.568699
Slc26a7	68.4994	0.317846	0.146032	2.17655	0.0295144	0.5344
Phlda1	635.027	0.3185	0.121532	2.6207	0.00877483	0.291773
Rcsd1	52.7149	0.319271	0.148834	2.14515	0.0319411	0.552961
2610100L16Rik	15.63	0.319948	0.122853	2.60431	0.009206	0.299513
C1qtnf1	155.609	0.320196	0.149908	2.13595	0.0326834	0.561585
Ighmbp2	104.775	0.320553	0.146142	2.19344	0.0282758	0.52568
Shc4	151.427	0.320874	0.146956	2.18347	0.0290012	0.531338
Casp12	49.9697	0.322159	0.144364	2.23158	0.0256428	0.499489
Cebpd	39.4583	0.322415	0.147899	2.17997	0.0292596	0.533011
Sgk1	539.414	0.322634	0.118236	2.72874	0.00635776	0.245111
Mafb	353.193	0.322854	0.11516	2.80354	0.00505453	0.214282
Ptprc	97.969	0.323131	0.150585	2.14584	0.0318861	0.552644
Nlrp3	17.0723	0.323458	0.123746	2.61389	0.00895185	0.295059
Abca6	90.5916	0.323469	0.149788	2.15951	0.0308109	0.543365
Vegfa	782.265	0.324471	0.131766	2.46248	0.0137979	0.374088
Bicc1	183.265	0.324551	0.145901	2.22446	0.0261177	0.502899
Kcnn1	35.004	0.325568	0.146234	2.22634	0.0259913	0.502387
Fzd5	7015.43	0.325828	0.127434	2.55683	0.0105631	0.324108
Arhgdib	133.388	0.32621	0.14913	2.18742	0.0287121	0.528582
Crb2	139.811	0.326242	0.14235	2.29182	0.0219158	0.46627
Slc2a10	128.25	0.327331	0.149545	2.18884	0.0286082	0.527822
Chdh	89.3887	0.327403	0.151354	2.16317	0.0305283	0.540909
Bckdhb	135.461	0.328128	0.142183	2.30779	0.021011	0.459018
Mid1	203.977	0.328926	0.151337	2.17346	0.0297454	0.5344
Fam111a	65.9267	0.329203	0.150759	2.18364	0.0289889	0.531338
Plscr1	42.2902	0.329705	0.143471	2.29806	0.0215586	0.46439
Tlr3	862.525	0.329719	0.100097	3.29401	0.000987682	0.0709025
Trim12a	92.7603	0.330028	0.151401	2.17983	0.0292704	0.533011
Ets1	225.686	0.330029	0.145192	2.27305	0.0230234	0.477076
Ftl1	469.326	0.330229	0.120808	2.73351	0.00626638	0.243181
Anxa2	226.732	0.330596	0.147843	2.23612	0.0253437	0.496829
Tex15	84.9443	0.331774	0.151197	2.19431	0.0282128	0.52568
Gimap5	25.9957	0.332008	0.133453	2.48782	0.0128528	0.361315
Zfp110	245.116	0.332072	0.137194	2.42045	0.0155013	0.402074
Lmo4	852.728	0.332137	0.138979	2.38984	0.0168556	0.415998
Erbb2ip	3355.16	0.332172	0.110663	3.00165	0.00268521	0.146772
Zfp300	102.413	0.332227	0.146792	2.26325	0.0236204	0.481674
Tspan14	98.0084	0.332354	0.150534	2.20783	0.0272559	0.51463
A2m	330.544	0.33241	0.144504	2.30035	0.0214286	0.46439
B930025P03Rik	161.132	0.332522	0.151131	2.20022	0.0277914	0.52052
Krt18	56.0214	0.332554	0.138005	2.40973	0.0159644	0.407093
Itgam	836.235	0.332778	0.112825	2.9495	0.00318289	0.159561
Vamp8	85.3004	0.332882	0.151514	2.19704	0.0280175	0.524105
Herc6	268.08	0.333237	0.149392	2.23062	0.0257062	0.500079
Inadl	482.196	0.333466	0.117043	2.8491	0.00438437	0.194666
Cmbl	311.972	0.334167	0.149924	2.22891	0.0258202	0.500862
Etv1	831.787	0.33464	0.139693	2.39554	0.0165959	0.413683
Glis3	318.971	0.334735	0.128811	2.59865	0.00935901	0.301418
Ephb3	50.9941	0.334893	0.150536	2.22466	0.0261039	0.502899
Nod1	101.736	0.335889	0.149112	2.2526	0.0242844	0.487638
Arhgef10	581.896	0.336267	0.119275	2.81925	0.00481363	0.207435
Zfp488	121.88	0.336999	0.144811	2.32716	0.0199566	0.447644
Fas	34.7832	0.337103	0.143817	2.34396	0.01908	0.439072
Arpc1b	142.462	0.337252	0.143847	2.34452	0.0190517	0.439072
Mvp	97.0694	0.338693	0.149424	2.26665	0.0234117	0.479543
Pik3r5	97.9439	0.338923	0.150196	2.25655	0.0240365	0.485621
Sult1e1	24.3047	0.339066	0.108024	3.13879	0.00169645	0.10539
Cd74	531.06	0.339473	0.129645	2.61848	0.00883219	0.292504
Rbp4	202.954	0.339735	0.143837	2.36195	0.0181792	0.430698
Synpo	777.571	0.339795	0.126382	2.68863	0.00717467	0.260985
Lrig3	111.316	0.339953	0.14601	2.32828	0.0198971	0.447527
Cdh5	320.482	0.340156	0.129604	2.62457	0.0086758	0.291773
Frmd4b	297.288	0.340392	0.131398	2.59054	0.00958263	0.304546
Antxr1	6196.1	0.340664	0.118357	2.87827	0.00399862	0.18242
Lims2	95.2425	0.34102	0.151415	2.25223	0.0243078	0.487638
Fam129a	163.161	0.341592	0.15018	2.27456	0.0229326	0.477076
Trpa1	32.4243	0.341748	0.137903	2.47818	0.0132054	0.368282
Slco2a1	67.3305	0.342641	0.143954	2.38021	0.0173026	0.420611
Galnt6	72.3682	0.343648	0.151425	2.26943	0.0232422	0.47867
H2-Q4	23.4305	0.343693	0.134667	2.55218	0.0107052	0.3278
Gatm	1050.22	0.344421	0.121047	2.84535	0.0044363	0.19582
Zbtb45	92.7138	0.344798	0.147836	2.33229	0.0196854	0.446391
C1ql3	120.854	0.345026	0.151197	2.28196	0.0224919	0.474877
Olig2	337.762	0.346103	0.13025	2.65721	0.00787906	0.277902
Slc35c2	134.848	0.347501	0.146525	2.37162	0.0177103	0.427085
Evi2a	106.025	0.347666	0.151039	2.30182	0.0213452	0.463636
H2-M3	108.063	0.34797	0.151497	2.29687	0.0216263	0.464909
Scamp2	209.106	0.347984	0.13173	2.64165	0.00825028	0.2871
Jup	404.903	0.348646	0.129718	2.68772	0.0071942	0.261066
Elovl7	318.94	0.349566	0.129428	2.70085	0.00691625	0.254653
Hmha1	39.2747	0.349717	0.147536	2.37038	0.0177697	0.427462
Bcl2l11	381.271	0.349738	0.135592	2.57934	0.00989882	0.311968
Ermn	673.372	0.349908	0.14717	2.37758	0.0174268	0.42227
Pxdc1	256.928	0.35119	0.151467	2.3186	0.0204169	0.452268
Fos	249.717	0.351999	0.125749	2.79921	0.00512275	0.215412
Pcsk1	1113.22	0.352001	0.123174	2.85776	0.00426644	0.191116
Neurod4	27.6568	0.352551	0.123178	2.86212	0.00420814	0.18963
Tspan2	3025.18	0.352714	0.0877501	4.01953	5.83141e-05	0.0078599
Dock1	652.149	0.352794	0.105562	3.34205	0.000831628	0.062459
Mob3b	965.108	0.352846	0.123362	2.86026	0.00423293	0.190179
Rgs8	679.277	0.35304	0.139694	2.52724	0.0114963	0.343715
Mt1	855.178	0.354569	0.103721	3.41848	0.000629716	0.0508353
Dusp4	58.0823	0.355433	0.148387	2.39531	0.0166065	0.413683
Top2a	54.1237	0.356101	0.149986	2.37423	0.0175855	0.424754
Ado	313.766	0.35623	0.120213	2.96332	0.00304341	0.155299
Csrp1	1242.15	0.356548	0.123039	2.89784	0.00375742	0.176155
Sfrp2	150.263	0.356933	0.147281	2.42349	0.0153722	0.400793
Lgi3	389.612	0.356992	0.129809	2.75014	0.00595704	0.233578
Cdh20	178.643	0.357725	0.145911	2.45167	0.0142196	0.38021
St6gal1	266.097	0.35779	0.127026	2.81666	0.00485263	0.207554
Ifit1	174.505	0.359063	0.147341	2.43696	0.0148114	0.390896
Erbb3	37.2	0.359124	0.145854	2.46222	0.013808	0.374088
Klf2	53.6725	0.360295	0.146341	2.46203	0.0138154	0.374088
Ifrd1	513.707	0.360365	0.124408	2.89665	0.00377174	0.176279
Mphosph6	199.08	0.361398	0.133155	2.71412	0.00664528	0.250466
Adamts4	75.0584	0.361454	0.151487	2.38603	0.0170312	0.417375
Ccr5	126.545	0.361962	0.145413	2.4892	0.012803	0.360587
Ppil1	62.1302	0.362256	0.151126	2.39704	0.0165281	0.413683
Cdk19	756.196	0.362564	0.103589	3.50001	0.000465235	0.0401325
Frzb	767.053	0.362777	0.137643	2.63563	0.00839811	0.288131
Csf2rb	40.7011	0.363318	0.146858	2.47394	0.0133633	0.369456
Plek	370.379	0.363341	0.123983	2.93056	0.00338353	0.165128
Xdh	101.984	0.363823	0.151132	2.40732	0.01607	0.408721
Fkbp10	107.133	0.363979	0.148623	2.44901	0.0143249	0.382064
Sec14l3	189.425	0.364248	0.151069	2.41113	0.0159032	0.406258
Adm	57.594	0.364352	0.13861	2.62862	0.00857325	0.290836
Deptor	4415.83	0.366481	0.112721	3.25123	0.00114906	0.0784897
Ttyh2	263.561	0.366993	0.141381	2.59578	0.00943755	0.301842
Six3os1	726.376	0.367145	0.109387	3.35637	0.000789727	0.0599082
Ppef1	30.6001	0.367726	0.142772	2.57562	0.0100062	0.31404
Maml3	516.92	0.368418	0.11688	3.15212	0.00162092	0.101533
2900052N01Rik	1159.95	0.369823	0.110282	3.35343	0.000798161	0.0602452
Fmo2	210.689	0.3702	0.140575	2.63346	0.00845195	0.288694
Lyz2	188.869	0.370212	0.148942	2.48561	0.0129328	0.362808
9330117O12Rik	65.6423	0.370254	0.151444	2.44483	0.0144922	0.385474
Emr1	84.3484	0.371999	0.150891	2.46535	0.0136879	0.374088
Lpar1	1361.96	0.37213	0.0980274	3.79618	0.000146943	0.0169332
Rhog	115.762	0.373964	0.145744	2.5659	0.0102909	0.318757
Mgst1	337.89	0.374282	0.1284	2.91497	0.00355728	0.170478
Clec9a	29.5127	0.376116	0.130075	2.89153	0.00383374	0.178074
Uba7	77.6188	0.37618	0.145996	2.57664	0.0099766	0.313764
Galr1	44.9351	0.376425	0.146729	2.56545	0.0103043	0.318757
Prkab1	179.819	0.376702	0.138069	2.72837	0.00636483	0.245111
Mpzl2	104.052	0.377012	0.150859	2.4991	0.0124511	0.358022
Ifih1	315.368	0.377277	0.142956	2.63911	0.0083125	0.2871
Nupr1	52.385	0.377725	0.151119	2.49952	0.0124363	0.358022
Id2	368.699	0.377907	0.129844	2.91048	0.00360877	0.171855
Myo1e	422.394	0.377984	0.118565	3.18799	0.00143266	0.0920317
Insm1	255.595	0.37816	0.151438	2.49714	0.0125201	0.358396
Cyp39a1	69.22	0.378405	0.150933	2.5071	0.0121727	0.3552
Dram1	65.0019	0.380149	0.151485	2.50947	0.0120911	0.354423
Sptlc3	69.44	0.380488	0.150961	2.52043	0.011721	0.347624
Fcrls	39.7808	0.381669	0.138522	2.75529	0.005864	0.232326
Nr0b1	114.125	0.382343	0.150813	2.53521	0.011238	0.339674
6430573F11Rik	78.2859	0.382696	0.1512	2.53106	0.0113718	0.34129
Cybrd1	827.94	0.383114	0.135835	2.82044	0.00479572	0.207435
Rell1	125.423	0.383633	0.147084	2.60827	0.00910022	0.29671
Gbp5	51.2062	0.384108	0.143391	2.67875	0.00738984	0.266008
Spry2	391.994	0.384146	0.132137	2.90717	0.0036471	0.172218
Cited2	769.609	0.384716	0.118543	3.24536	0.001173	0.0797642
Prkcd	103.682	0.385586	0.151513	2.5449	0.0109308	0.332683
Cpe	17677.1	0.38571	0.09565	4.03251	5.5184e-05	0.00778476
Tmbim1	537.017	0.386057	0.110771	3.48519	0.000491786	0.0415567
Mx2	35.1784	0.386514	0.146815	2.63266	0.00847188	0.288694
Ebf3	102.725	0.386752	0.150851	2.5638	0.0103532	0.318964
Slc22a23	1661	0.38716	0.103707	3.7332	0.00018906	0.0202415
Olfml2a	93.469	0.387425	0.149118	2.59812	0.00937355	0.301418
Fjx1	215.118	0.387548	0.134288	2.88594	0.00390246	0.179608
Fkbp9	730.215	0.389697	0.108985	3.57568	0.00034932	0.0327127
Cldn23	21.546	0.389801	0.133978	2.90944	0.00362082	0.171887
4930539E08Rik	139.618	0.391458	0.151222	2.58863	0.00963578	0.305592
Rbp1	135.363	0.391791	0.15105	2.59378	0.00949267	0.302963
Car11	442.732	0.393727	0.132864	2.96338	0.00304278	0.155299
Creb5	238.919	0.394504	0.145374	2.71372	0.0066532	0.250466
Nefm	1418.27	0.396239	0.118929	3.33171	0.00086314	0.0645047
Rnf122	59.7068	0.397645	0.151335	2.62757	0.00859963	0.290944
Siglech	159.561	0.398723	0.1429	2.79021	0.00526731	0.21782
Dhrs4	117.649	0.399231	0.14514	2.75066	0.00594748	0.233578
Lgals9	93.0289	0.399511	0.151435	2.63816	0.00833561	0.2871
Car12	209.194	0.399996	0.149833	2.66961	0.00759394	0.269737
Mpeg1	584.067	0.400108	0.124462	3.2147	0.00130583	0.0857497
Tnfrsf9	42.815	0.400724	0.143487	2.79275	0.00522615	0.21782
Tns4	56.8403	0.402217	0.133234	3.01887	0.00253722	0.14439
Gbp6	46.7465	0.402744	0.145898	2.76044	0.00577235	0.231747
Rassf10	83.7942	0.402921	0.150921	2.66974	0.00759089	0.269737
Trim59	78.8414	0.403028	0.151188	2.66574	0.00768202	0.272225
Mobp	961.827	0.404306	0.148343	2.72548	0.00642088	0.246014
Rassf4	197.547	0.405047	0.134334	3.01522	0.0025679	0.144646
Mal	1457.31	0.40512	0.149894	2.7027	0.00687781	0.254479
Anln	212.083	0.406285	0.151297	2.68534	0.00724552	0.261671
Tacstd2	32.541	0.406407	0.135071	3.00884	0.00262244	0.145737
Prdm5	172.784	0.410004	0.141408	2.89944	0.00373826	0.175803
Ddx58	364.612	0.412293	0.141637	2.91092	0.0036037	0.171855
Psmb8	81.3568	0.412302	0.147368	2.79777	0.00514568	0.215775
Piezo1	80.9881	0.413222	0.151506	2.72743	0.00638302	0.245186
Parp10	54.2227	0.413432	0.148706	2.78019	0.0054327	0.223466
Irf1	152.668	0.414108	0.15139	2.73538	0.00623091	0.242427
Cartpt	3665.31	0.414147	0.117394	3.52785	0.000418953	0.0374231
Npy2r	2935.58	0.414555	0.10783	3.84452	0.000120788	0.0143576
Ccnd1	936.108	0.416269	0.129621	3.21145	0.00132069	0.0863081
Grem2	1291.21	0.416694	0.12219	3.41021	0.000649129	0.0518479
Lcp1	306.203	0.417331	0.147724	2.82508	0.00472689	0.20564
Fbln2	166.422	0.417621	0.151374	2.75888	0.00580005	0.231747
H2-Ab1	58.322	0.418074	0.137791	3.03412	0.00241235	0.138996
Npnt	528.111	0.419718	0.137849	3.04477	0.00232856	0.136673
Slc44a1	915.703	0.420786	0.0966108	4.35548	1.32778e-05	0.00251756
Fbln5	461.134	0.420938	0.143427	2.93485	0.00333704	0.164566
Ifi27	834.309	0.420972	0.132007	3.18901	0.0014276	0.0920317
Parp9	108.634	0.422623	0.151358	2.7922	0.00523507	0.21782
Sox10	361.166	0.422819	0.11783	3.58839	0.000332723	0.0317898
Prickle1	420.281	0.423598	0.129174	3.27927	0.00104075	0.0730754
Gpr115	19.4712	0.424176	0.129682	3.27089	0.00107208	0.0749267
Cpm	140.7	0.42508	0.150112	2.83174	0.00462949	0.203159
Irf4	21.7001	0.427335	0.129519	3.29941	0.000968893	0.070659
Cdh19	103.886	0.428601	0.149744	2.86223	0.00420674	0.18963
Myrf	283.183	0.428928	0.148516	2.8881	0.00387575	0.179159
Fth1	10735.3	0.431922	0.0856795	5.04113	4.62783e-07	0.000175074
Pllp	159.18	0.432971	0.144288	3.00075	0.00269315	0.146772
Swap70	243.214	0.436297	0.146113	2.98602	0.0028263	0.150281
Kcnh8	122.878	0.438114	0.146505	2.99044	0.00278574	0.149657
Gbp10	106.945	0.442124	0.148613	2.97501	0.00292979	0.152607
Slc16a11	95.111	0.442826	0.151142	2.92988	0.00339095	0.165128
Irgm1	151.716	0.443506	0.150558	2.94576	0.00322166	0.159981
Myo16	216.181	0.444034	0.138601	3.20368	0.00135684	0.0879093
Car13	143.556	0.450915	0.150393	2.99825	0.00271537	0.147451
Btg2	274.326	0.451731	0.151478	2.98215	0.00286228	0.150961
Kcna1	856.559	0.454023	0.14472	3.13725	0.00170539	0.10551
Car2	1859.68	0.455617	0.119813	3.80275	0.0001431	0.0166172
Gpr37	568.412	0.458936	0.119681	3.83466	0.000125739	0.0148294
Cnp	1851.16	0.460155	0.123541	3.72471	0.00019554	0.0207878
Fzd10	76.5632	0.460433	0.15141	3.04097	0.00235817	0.137447
B2m	4927.77	0.460962	0.134804	3.41949	0.000627383	0.0508353
Plp1	8796.88	0.46439	0.151502	3.06523	0.00217504	0.12978
Kcnv1	236.461	0.46472	0.142788	3.25462	0.00113546	0.0779132
Prr5l	74.3156	0.465217	0.151249	3.07584	0.00209911	0.126248
Qdpr	771.809	0.465703	0.10089	4.61595	3.91302e-06	0.000968401
Crhbp	77.47	0.468725	0.145362	3.22453	0.00126182	0.0839135
Rfc3	152.428	0.469791	0.144336	3.25485	0.00113454	0.0779132
S1pr5	64.8611	0.470467	0.148857	3.16054	0.00157479	0.0996388
Oxtr	606.539	0.472127	0.11127	4.24308	2.20472e-05	0.00365741
Fmo6	20.8896	0.473621	0.117402	4.03417	5.47949e-05	0.00778476
Spta1	48.5954	0.474248	0.149231	3.17794	0.00148327	0.0944789
Trhde	1018.08	0.475219	0.130135	3.65175	0.000260464	0.0265674
Gpr83	422.674	0.475602	0.134087	3.54697	0.000389682	0.0356524
Arc	149.791	0.477733	0.151203	3.15954	0.00158016	0.0996388
Gpr88	164.708	0.478669	0.148814	3.21657	0.00129732	0.0857497
Mag	168.357	0.484581	0.150746	3.21456	0.00130647	0.0857497
Tifa	100.26	0.489925	0.148665	3.2955	0.000982463	0.0709025
Plxnb3	147.95	0.490559	0.14734	3.32944	0.000870221	0.0647136
Zfp36	136.91	0.492281	0.146102	3.36944	0.000753201	0.0577174
Mki67	116.711	0.495072	0.150911	3.28056	0.00103601	0.0730754
Tgfb2	1146.95	0.495142	0.127309	3.88929	0.000100539	0.0121419
Adamtsl1	428.967	0.495811	0.138712	3.57439	0.00035105	0.0327127
Ifi44	71.8538	0.495957	0.13784	3.59806	0.0003206	0.0312945
Gm1966	69.2747	0.497797	0.151048	3.29562	0.000982056	0.0709025
Gbp11	40.189	0.500598	0.139701	3.58336	0.000339199	0.0321718
Enpp6	176.215	0.503686	0.149139	3.3773	0.000732008	0.0569607
I830012O16Rik	265.166	0.504371	0.131118	3.84669	0.000119722	0.0143438
Cybb	64.6021	0.506979	0.149841	3.38345	0.000715825	0.0559901
Cldn10	569.185	0.513536	0.12771	4.0211	5.7927e-05	0.0078599
C3ar1	129.672	0.513705	0.146092	3.51631	0.000437592	0.0379649
Lyn	179.585	0.513748	0.145808	3.52345	0.000425967	0.0376047
Grp	50.5161	0.515447	0.148158	3.47903	0.000503228	0.0422041
Ifit3	185.109	0.517058	0.145522	3.55312	0.000380692	0.0350423
Fxyd5	115.189	0.517126	0.151117	3.42202	0.000621583	0.0507211
Trpm1	43.2692	0.523585	0.131592	3.97884	6.92509e-05	0.00885942
Rtp4	145.875	0.524146	0.150295	3.48743	0.000487678	0.0415567
Trf	862.475	0.524419	0.130623	4.01475	5.95085e-05	0.00794992
Cx3cr1	636.745	0.526326	0.107639	4.88975	1.00964e-06	0.000331339
Fyb	249.461	0.528778	0.127646	4.14254	3.43481e-05	0.00513385
1700063D05Rik	89.0506	0.531985	0.151179	3.51892	0.000433309	0.0378106
Nmbr	54.8168	0.53417	0.148622	3.59414	0.000325466	0.0312945
Gjc3	869.29	0.534893	0.109354	4.8914	1.00121e-06	0.000331339
Kiss1	47.8829	0.535982	0.134341	3.98971	6.61533e-05	0.00860515
Litaf	152.294	0.545175	0.138717	3.93011	8.49067e-05	0.0105062
Ctss	1210.65	0.545229	0.115242	4.73115	2.2325e-06	0.000624107
Gbp2	142.257	0.546597	0.151234	3.61425	0.000301214	0.0297198
Gbp3	218.064	0.55083	0.151411	3.63798	0.000274783	0.0274711
Cd180	105.59	0.55213	0.150402	3.67102	0.000241582	0.0249789
C1qb	335.682	0.554521	0.121227	4.57424	4.77956e-06	0.00111003
Ccl12	60.715	0.555448	0.147752	3.75933	0.000170369	0.018773
Ccr2	27.4496	0.556463	0.138201	4.02648	5.66189e-05	0.00778476
Tnfrsf11b	117.182	0.560846	0.148444	3.77816	0.000157989	0.0176667
Thbs2	187.233	0.562144	0.1396	4.02683	5.65346e-05	0.00778476
Filip1	399.408	0.562267	0.132228	4.25225	2.11633e-05	0.00358967
Tac2	2304.57	0.571095	0.136574	4.18158	2.89485e-05	0.00445925
Fa2h	350.43	0.573295	0.147104	3.89722	9.73044e-05	0.011862
Rai14	374.489	0.574832	0.128999	4.45608	8.34707e-06	0.0017028
Map6d1	210.585	0.57637	0.132861	4.33815	1.43686e-05	0.00264522
Tmem63a	261.409	0.584126	0.135771	4.3023	1.69036e-05	0.00300208
Sept4	691.228	0.585549	0.114887	5.09676	3.45516e-07	0.000144886
Ifitm3	457.211	0.585717	0.136495	4.29112	1.77775e-05	0.0030847
Itgb4	113.887	0.589302	0.146373	4.02604	5.67252e-05	0.00778476
Cd24a	2029.61	0.595654	0.1076	5.5358	3.09819e-08	1.73223e-05
Sytl2	205.998	0.597553	0.141303	4.22889	2.3485e-05	0.00377169
H2-Aa	118.928	0.597896	0.149791	3.99154	6.5646e-05	0.00860515
H2-Eb1	107.752	0.599879	0.150429	3.98778	6.66933e-05	0.00860515
Dio2	6740.78	0.602631	0.123949	4.86192	1.16254e-06	0.000373184
Tmem88b	597.305	0.607554	0.142617	4.26003	2.04401e-05	0.0035064
Oasl2	492.747	0.613376	0.145966	4.20219	2.64341e-05	0.00414376
Ugt8a	549.172	0.616195	0.138472	4.44997	8.58823e-06	0.00172864
Siglec1	30.0721	0.622705	0.139251	4.47183	7.75524e-06	0.00164892
Foxq1	56.1621	0.635453	0.151272	4.20072	2.6607e-05	0.00414376
Mog	206.294	0.649803	0.143813	4.51839	6.23119e-06	0.00138332
Mbp	5723.28	0.655781	0.132873	4.93539	7.999e-07	0.000274438
Aspa	159.143	0.665478	0.137729	4.8318	1.35303e-06	0.000416845
Lpl	214.959	0.672603	0.145829	4.61226	3.9832e-06	0.000969845
Xaf1	527.75	0.674956	0.138941	4.85786	1.18659e-06	0.000373184
Akr1c14	68.8537	0.677382	0.151466	4.47216	7.7435e-06	0.00164892
Spp1	113.674	0.678573	0.149779	4.53049	5.88457e-06	0.00132587
Pamr1	166.057	0.695102	0.137899	5.04067	4.63895e-07	0.000175074
Socs2	232.654	0.697349	0.146343	4.76518	1.88684e-06	0.000537428
Apobec1	254.488	0.702196	0.141087	4.97703	6.45669e-07	0.000237732
Cish	137.417	0.717061	0.144742	4.95404	7.26867e-07	0.000255181
Lrat	3488.45	0.72193	0.138177	5.22467	1.74463e-07	7.82456e-05
Tmem132e	265.053	0.739075	0.130632	5.65767	1.53442e-08	8.90908e-06
Ly6a	418.734	0.753694	0.136334	5.52828	3.23385e-08	1.74351e-05
Pdyn	1216.92	0.76807	0.131419	5.84443	5.08304e-09	3.19723e-06
Gm4847	71.7848	0.781946	0.146499	5.33754	9.4216e-08	4.58801e-05
Dusp1	461.443	0.791203	0.127349	6.21289	5.20174e-10	4.13292e-07
Bcas1	1262.01	0.811428	0.111085	7.30458	2.78132e-13	3.81698e-10
Cldn11	219.736	0.866955	0.140255	6.18128	6.35834e-10	4.79928e-07
Fst	115.11	0.978121	0.144576	6.76545	1.32897e-11	1.33747e-08
Npas4	145.61	0.992387	0.151514	6.5498	5.76148e-11	5.30109e-08
Nts	344.345	1.04249	0.15061	6.9218	4.45944e-12	4.80856e-09
Gbp8	102.088	1.14772	0.148712	7.71772	1.18431e-14	2.2348e-11
Penk	4132.76	1.18736	0.117088	10.1408	3.64128e-24	1.09937e-20
Cd36	94.5221	1.41134	0.151472	9.31751	1.19104e-20	2.99665e-17
Nov	1175.37	1.93551	0.140461	13.7797	3.37496e-43	2.54742e-39
Cgnl1	608.054	-0.220323	0.112544	-1.95767	0.0502685	0.683036
Nup37	58.2229	0.296639	0.151508	1.95791	0.0502405	0.683036
Peg13	3908.33	-0.166267	0.0849831	-1.95647	0.0504102	0.684346
1810041L15Rik	2732.36	-0.159898	0.0818216	-1.95423	0.0506744	0.685684
Ahctf1	2645.29	-0.167987	0.0860515	-1.95217	0.0509176	0.685684
Csf2rb2	25.4621	0.268048	0.137123	1.9548	0.0506069	0.685684
Helz	2493.45	-0.18058	0.0924701	-1.95285	0.050837	0.685684
Kcnc1	2073.38	-0.195779	0.100223	-1.95344	0.0507677	0.685684
Rictor	2256.4	-0.169439	0.0866914	-1.9545	0.0506415	0.685684
Srgap3	8724.81	-0.158195	0.0809659	-1.95384	0.0507196	0.685684
Stat1	1036.73	0.274233	0.140463	1.95235	0.0508965	0.685684
Stk32b	209.241	-0.279251	0.142982	-1.95304	0.0508145	0.685684
Zfp407	712.201	-0.197854	0.101396	-1.95131	0.0510204	0.686456
Nhs	551.918	-0.23044	0.118132	-1.9507	0.0510931	0.68682
Pls1	157.209	0.275977	0.141532	1.94993	0.051184	0.68682
Rec8	61.4083	0.254359	0.130428	1.95018	0.0511546	0.68682
Pcdhga1	108.726	0.289467	0.148513	1.9491	0.0512834	0.686922
Thbs4	10.9274	0.218048	0.111875	1.94903	0.0512922	0.686922
Zfp597	565.912	-0.202024	0.10367	-1.94873	0.051328	0.686922
Fip1l1	1777.1	-0.176573	0.0906801	-1.9472	0.0515102	0.688079
Mchr1	169.877	0.279384	0.143533	1.94648	0.0515968	0.688079
Mif4gd	103.052	0.286846	0.14729	1.94749	0.0514755	0.688079
Ralgps1	1650.57	-0.185231	0.0951436	-1.94686	0.0515519	0.688079
Atp1b3	2264.1	0.163646	0.0841158	1.94549	0.0517165	0.688244
E130309D14Rik	567.209	-0.213234	0.109628	-1.94506	0.0517675	0.688244
Nppc	27.7636	0.272853	0.140294	1.94486	0.0517916	0.688244
Plekha2	140.068	0.27812	0.14298	1.94516	0.0517553	0.688244
Ccdc137	368.312	-0.236048	0.121488	-1.94297	0.0520197	0.688845
Cep350	3065.34	-0.192198	0.0989336	-1.9427	0.0520529	0.688845
Cntn4	269.442	0.2731	0.140549	1.9431	0.0520041	0.688845
Hsph1	12714.4	-0.199579	0.102755	-1.94228	0.052103	0.688845
Kmt2c	7063.28	-0.174196	0.0897108	-1.94176	0.0521666	0.688845
Plxna2	3486.12	-0.208406	0.107331	-1.94172	0.0521713	0.688845
Rasgrp1	5746.22	0.216425	0.111381	1.94311	0.0520028	0.688845
Tpcn1	709.066	0.199519	0.102767	1.94147	0.0522018	0.688845
4632428N05Rik	253.407	0.245224	0.126899	1.93244	0.0533052	0.689781
5930412G12Rik	17.8629	0.237927	0.122938	1.93535	0.0529476	0.689781
AW551984	7647.2	-0.172328	0.0888454	-1.93964	0.0524238	0.689781
Abcb1b	44.2992	0.28055	0.145191	1.93228	0.0533245	0.689781
Ahi1	22010.3	-0.181666	0.0939816	-1.93299	0.053237	0.689781
Apela	26.4502	0.248449	0.128598	1.93198	0.0533617	0.689781
Bzw1	874.924	0.193903	0.100284	1.93354	0.0531695	0.689781
Camta1	15399.4	-0.180298	0.0930996	-1.93662	0.0527919	0.689781
Car3	13.2827	-0.227572	0.117284	-1.94035	0.0523374	0.689781
Dazap2	2622.83	0.177467	0.0918605	1.93192	0.0533689	0.689781
Ephb4	167.271	0.290977	0.150308	1.93587	0.0528832	0.689781
Fgd1	151.505	-0.272422	0.140465	-1.93943	0.0524493	0.689781
Hmgcs2	221.469	0.268644	0.139019	1.93242	0.0533079	0.689781
Mmrn2	54.2683	0.29168	0.150683	1.93572	0.0529019	0.689781
Pdgfa	785.207	-0.194764	0.100814	-1.93192	0.0533694	0.689781
Pianp	2412.32	-0.19219	0.099204	-1.93732	0.0527064	0.689781
Rnaseh1	98.1115	0.289015	0.149452	1.93383	0.0531344	0.689781
Rsf1	5961.57	-0.155693	0.0805559	-1.93273	0.0532698	0.689781
Sat1	235.206	0.268736	0.139056	1.93257	0.053289	0.689781
Slc41a2	1012.71	-0.212177	0.109561	-1.93662	0.0527918	0.689781
Tmem206	490.202	-0.208312	0.107469	-1.93834	0.0525822	0.689781
Tmem256	54.0457	0.293528	0.151428	1.9384	0.0525749	0.689781
Zdhhc9	802.132	0.192997	0.0998989	1.93192	0.0533692	0.689781
Zfp457	31.6295	0.281809	0.145363	1.93865	0.0525434	0.689781
Antxr2	211.166	0.291352	0.150857	1.93131	0.0534446	0.690162
Kcnq1	20.6139	0.24112	0.125098	1.92745	0.053924	0.695494
Psap	6109.52	0.151777	0.0787535	1.92724	0.0539496	0.695494
8430427H17Rik	1324.85	-0.183332	0.0962455	-1.90484	0.0568008	0.69551
Abcb7	1765.81	-0.179614	0.094059	-1.90959	0.0561857	0.69551
Acly	2766.04	-0.158253	0.0825953	-1.916	0.0553648	0.69551
Afap1l1	188.406	0.290076	0.15118	1.91875	0.055016	0.69551
Arsg	177.298	0.272985	0.142554	1.91496	0.0554977	0.69551
Bdp1	2610.43	-0.177005	0.091873	-1.92663	0.0540255	0.69551
Bin2	137.389	0.273983	0.143198	1.91331	0.055708	0.69551
Bmpr2	15686.1	-0.212436	0.111028	-1.91336	0.0557018	0.69551
Bod1l	6076.86	-0.169343	0.088045	-1.92337	0.0544335	0.69551
Capn7	1782.14	-0.1751	0.0914887	-1.9139	0.0556336	0.69551
Ccdc80	214.352	0.268162	0.139822	1.91789	0.0551252	0.69551
Ccsap	74.5043	-0.290959	0.151508	-1.92041	0.0548059	0.69551
Cd34	123.792	0.276487	0.144343	1.91548	0.0554312	0.69551
Cdh1	263.148	0.290468	0.151152	1.92169	0.0546445	0.69551
Chst5	11.6164	0.211161	0.109774	1.9236	0.0544048	0.69551
Dio3	10.8053	0.214944	0.112262	1.91466	0.0555357	0.69551
Epha4	1116.42	0.255429	0.132642	1.9257	0.0541418	0.69551
Fam198b	85.4587	0.289226	0.151493	1.90917	0.0562403	0.69551
Fam46c	48.5649	0.282668	0.146754	1.92614	0.0540873	0.69551
Ggps1	711.582	-0.200709	0.10447	-1.92121	0.054705	0.69551
Glt1d1	40.3046	-0.282153	0.147834	-1.90859	0.0563155	0.69551
Gm15760	112.697	-0.280393	0.146683	-1.91155	0.0559338	0.69551
Gng11	107.97	0.282065	0.148046	1.90525	0.0567473	0.69551
Gnl3l	7391.29	-0.147629	0.0768721	-1.92045	0.0548009	0.69551
Gpc6	2740.44	-0.197708	0.103169	-1.91635	0.0553207	0.69551
Gpr126	335.648	0.235594	0.123539	1.90704	0.0565149	0.69551
Gpr156	34.2148	-0.274627	0.14385	-1.90913	0.0562458	0.69551
Harbi1	97.2818	0.281591	0.147669	1.90691	0.0565324	0.69551
Hook1	860.434	-0.183754	0.0961355	-1.9114	0.0559526	0.69551
Ifi27l2a	26.3882	0.268907	0.140782	1.9101	0.0561206	0.69551
Ift43	136.733	0.275764	0.14425	1.91171	0.0559131	0.69551
Il4ra	94.5231	0.287345	0.150882	1.90444	0.0568534	0.69551
Macc1	27.9663	0.221845	0.115822	1.91541	0.0554407	0.69551
Manf	509.362	-0.210393	0.11046	-1.9047	0.0568186	0.69551
Map2k1	2938.95	-0.185749	0.0973856	-1.90736	0.0564746	0.69551
Mrc2	260.337	0.282579	0.148259	1.90598	0.0566526	0.69551
Myo1b	471.143	0.230654	0.121056	1.90535	0.0567346	0.69551
Myo9a	6238.66	-0.166014	0.0869105	-1.91017	0.0561115	0.69551
Myzap	19.4896	0.252205	0.132088	1.90937	0.0562139	0.69551
Nfix	3338.45	0.170061	0.0888004	1.9151	0.0554802	0.69551
Pde4b	2561.71	-0.183859	0.0957766	-1.91966	0.0549004	0.69551
Phf11d	18.1348	0.231546	0.120752	1.91753	0.0551701	0.69551
Plekhg3	96.4833	0.281062	0.147343	1.90753	0.0564525	0.69551
Plk4	92.2044	0.284234	0.148743	1.9109	0.0560174	0.69551
Porcn	303.203	-0.233863	0.121487	-1.925	0.0542293	0.69551
Prdm15	294.344	-0.250431	0.131194	-1.90886	0.0562802	0.69551
Ptgr1	40.4305	0.278259	0.144499	1.92568	0.0541441	0.69551
Rab9b	6190.91	-0.184304	0.0966978	-1.90598	0.0566529	0.69551
Rpl22	474.04	0.230839	0.121169	1.90509	0.0567679	0.69551
Rpl3	17.7382	-0.246062	0.128871	-1.90937	0.0562144	0.69551
Rtf1	3045.21	-0.153867	0.0800899	-1.92118	0.0547086	0.69551
S100g	10.4015	0.201309	0.104964	1.91789	0.0551251	0.69551
S100pbp	1148.04	-0.179736	0.0936697	-1.91883	0.0550061	0.69551
Sh3yl1	244.619	0.249301	0.130627	1.9085	0.0563265	0.69551
Srebf1	1014.83	0.191439	0.100008	1.91424	0.0555893	0.69551
Tbx2	39.8633	0.260736	0.136295	1.91303	0.0557441	0.69551
Tnfaip3	51.4831	0.282731	0.147453	1.91744	0.0551821	0.69551
Tyro3	203.923	0.271779	0.141335	1.92294	0.0544871	0.69551
Unc13c	1146.63	-0.228798	0.119777	-1.9102	0.056108	0.69551
Wipf3	1160.19	-0.203794	0.105876	-1.92484	0.0542491	0.69551
Zcchc11	2288.36	-0.174181	0.0911713	-1.91048	0.0560717	0.69551
Zdhhc21	1775.18	-0.180401	0.0946385	-1.90621	0.0566229	0.69551
Zfp449	250.921	-0.243801	0.12683	-1.92227	0.0545724	0.69551
Cbr2	37.4666	0.226843	0.119163	1.90364	0.0569574	0.696217
Hnmt	276.098	0.248689	0.130762	1.90185	0.0571911	0.698509
Sorbs3	920.626	0.208202	0.109668	1.89849	0.057632	0.703324
Evi5l	236.246	-0.243934	0.128554	-1.89753	0.0577584	0.70373
Il17re	13.1457	0.203924	0.107464	1.8976	0.0577489	0.70373
Kcnj12	77.8466	-0.286384	0.15104	-1.89607	0.0579504	0.703769
Slc25a1	459.486	-0.221873	0.117067	-1.89527	0.0580573	0.703769
Tug1	5668.43	-0.155929	0.0822828	-1.89503	0.0580878	0.703769
Ube2l6	89.7443	0.285617	0.15064	1.89602	0.0579571	0.703769
Wnt4	142.666	-0.285371	0.150441	-1.89689	0.057842	0.703769
Ylpm1	5119.21	-0.155194	0.0818816	-1.89535	0.058046	0.703769
Zcchc14	1714.15	-0.17151	0.0905048	-1.89503	0.058088	0.703769
Chic1	3761.28	-0.170175	0.0898658	-1.89366	0.0582705	0.705414
Crem	313.748	0.258754	0.136759	1.89203	0.0584863	0.705536
Fmo5	219.947	0.266709	0.140887	1.89308	0.0583476	0.705536
Plekhb1	4214.87	0.196016	0.103596	1.89213	0.0584737	0.705536
Plekhh2	432.27	-0.229816	0.121483	-1.89175	0.0585244	0.705536
Trim13	120.662	-0.272431	0.144031	-1.89147	0.058561	0.705536
Tub	4357.13	-0.205295	0.108468	-1.89269	0.0583992	0.705536
Fam105a	138.452	0.269076	0.142329	1.89052	0.0586881	0.706503
Prkar2a	2626.55	-0.191407	0.101264	-1.89017	0.0587353	0.706508
Ogfr	64.7667	0.28625	0.151481	1.88967	0.0588018	0.706745
Katnal1	2926.92	-0.181644	0.0961477	-1.88922	0.0588629	0.706917
Grb10	6717.43	-0.166988	0.0884167	-1.88865	0.0589384	0.70726
Tbc1d5	935.861	0.190139	0.10072	1.88779	0.0590537	0.708082
Prkx	286.974	-0.23825	0.126231	-1.88741	0.0591058	0.708144
Frmd3	219.755	-0.257159	0.136283	-1.88694	0.0591678	0.708325
Ushbp1	39.9958	0.268656	0.142417	1.8864	0.0592407	0.708636
Lsm14a	2221.26	0.214263	0.113663	1.88508	0.0594186	0.709639
Micall2	51.1611	-0.285273	0.151314	-1.8853	0.0593895	0.709639
Ticam2	18.6446	0.231864	0.123023	1.88472	0.059468	0.709667
Fhit	23.9508	0.248989	0.132203	1.88338	0.0596489	0.710088
Jade1	1506.04	-0.185537	0.0985377	-1.8829	0.0597136	0.710088
Mast2	1659.36	-0.182867	0.0971291	-1.88272	0.0597385	0.710088
Nufip2	4164.83	-0.153628	0.0815865	-1.88301	0.0596994	0.710088
Rasef	124.627	0.276489	0.146834	1.88301	0.059699	0.710088
Rnf7	844.276	0.218779	0.116336	1.88059	0.0600282	0.71242
Tnks	2017.57	-0.166984	0.0887937	-1.88058	0.060029	0.71242
Ttc38	92.2348	0.283619	0.150889	1.87965	0.0601556	0.712832
Zfpm2	366.782	0.245085	0.13039	1.87963	0.0601582	0.712832
Grtp1	199.674	-0.259635	0.138161	-1.87922	0.0602139	0.712932
Bicd1	2340.75	-0.164358	0.0874817	-1.87876	0.0602766	0.713116
2410089E03Rik	2350.79	-0.180404	0.0961162	-1.87694	0.0605263	0.713865
Kcnt2	491.282	-0.230273	0.122682	-1.87699	0.0605188	0.713865
Pcdhb14	316.11	-0.228949	0.121981	-1.87692	0.0605291	0.713865
Ralbp1	1328.4	-0.171115	0.091135	-1.8776	0.0604353	0.713865
Cp	467.335	0.21629	0.115356	1.87499	0.0607942	0.714744
Gprin3	197.056	-0.26054	0.139053	-1.87368	0.0609752	0.714744
Hs3st4	531.408	0.278045	0.148324	1.87458	0.0608503	0.714744
Lgalsl	1027.24	-0.182664	0.0974453	-1.87453	0.0608575	0.714744
Myh10	5328.05	-0.148483	0.0792013	-1.87475	0.0608269	0.714744
Nr2f1	148.315	0.283353	0.151259	1.87329	0.0610279	0.714744
Tnfaip6	35.1277	0.25462	0.135895	1.87365	0.0609781	0.714744
Ttc9c	846.619	-0.188338	0.10048	-1.87438	0.0608778	0.714744
Wee1	507.033	-0.245689	0.131154	-1.87328	0.0610298	0.714744
Itgb2	77.9292	0.280535	0.14981	1.87261	0.0611223	0.715273
Btg1	521.997	0.229058	0.122364	1.87194	0.0612152	0.715537
Ddr1	319.203	0.221799	0.118595	1.87023	0.0614518	0.715537
Htr2b	32.854	-0.265323	0.141953	-1.86908	0.0616115	0.715537
Inhbb	151.066	-0.272716	0.145747	-1.87116	0.0613224	0.715537
Map3k19	858.011	-0.243364	0.130093	-1.87069	0.0613874	0.715537
Psmd1	4822.35	-0.153384	0.0820659	-1.86903	0.0616188	0.715537
Serpinb6b	29.9471	0.267087	0.142735	1.8712	0.0613167	0.715537
Slx4	638.843	-0.192078	0.102753	-1.86931	0.061579	0.715537
Smim4	26.6742	0.255981	0.136813	1.87103	0.0613416	0.715537
Spats2	100.25	-0.280371	0.149951	-1.86975	0.0615186	0.715537
Dars2	217.112	0.243209	0.130163	1.86849	0.0616941	0.71586
Nckap1l	152.808	0.267799	0.143352	1.86812	0.0617454	0.715905
Cacna1d	906.348	-0.197377	0.105783	-1.86587	0.062059	0.716635
Cdh7	232.796	0.282679	0.151495	1.86593	0.062051	0.716635
Il1rapl1	345.976	-0.24755	0.132613	-1.8667	0.0619428	0.716635
Jazf1	1506.87	-0.164363	0.0880479	-1.86674	0.0619377	0.716635
Miat	2617.95	-0.252016	0.135083	-1.86563	0.0620931	0.716635
Vcam1	1223.08	-0.209748	0.112383	-1.86637	0.0619894	0.716635
A630007B06Rik	2062.8	-0.162874	0.0874361	-1.86278	0.062493	0.71757
Cd83	371.059	0.235474	0.126531	1.861	0.0627446	0.71757
Cdyl	150.645	0.262203	0.140746	1.86296	0.0624682	0.71757
Egr4	35.6646	0.253345	0.136109	1.86133	0.0626975	0.71757
Fstl1	1653.09	0.220785	0.118588	1.86178	0.0626336	0.71757
Gimap9	14.3765	0.229554	0.123252	1.86248	0.0625355	0.71757
Gm7694	227.062	0.253707	0.136266	1.86185	0.062624	0.71757
Lrrtm2	3130.37	-0.178327	0.0957344	-1.86273	0.0625001	0.71757
Pnmal1	537.271	-0.225457	0.121136	-1.8612	0.0627161	0.71757
Tmem106b	6016.61	-0.165019	0.0885176	-1.86425	0.062287	0.71757
Tmem126a	326.972	-0.22214	0.119203	-1.86355	0.0623854	0.71757
Ush1c	52.5879	-0.273637	0.146978	-1.86175	0.062638	0.71757
Prkacb	15792.8	-0.200085	0.107539	-1.86057	0.0628042	0.717708
Impact	11878.7	-0.167655	0.0901475	-1.85979	0.0629157	0.717757
Ints8	1289.1	-0.169573	0.0911908	-1.85954	0.0629511	0.717757
Meaf6	676.659	-0.188966	0.101594	-1.86001	0.0628841	0.717757
Car10	3546.73	0.239912	0.129041	1.8592	0.0629992	0.717763
Prrg3	2265.99	-0.15592	0.0838936	-1.85854	0.0630921	0.71828
2610034M16Rik	231.524	-0.275014	0.148015	-1.85801	0.0631672	0.718593
Rfx7	2967.26	-0.193288	0.104098	-1.85679	0.0633406	0.719481
Yeats2	760.383	-0.180091	0.0969745	-1.8571	0.0632975	0.719481
Vasp	92.2308	0.278081	0.149887	1.85528	0.0635569	0.721394
Ankrd6	2084.4	-0.167392	0.0902545	-1.85467	0.063644	0.721438
Cyp3a13	21.8071	0.226581	0.122284	1.85291	0.0638952	0.721438
Gtf2e2	221.811	-0.240971	0.129994	-1.85371	0.063781	0.721438
March4	648.257	-0.205148	0.110711	-1.85299	0.0638833	0.721438
Plscr3	58.0379	0.280772	0.151434	1.85409	0.0637269	0.721438
Tdrd6	26.4225	-0.254249	0.137136	-1.85399	0.0637412	0.721438
Tmed3	308.202	0.225163	0.121502	1.85317	0.0638585	0.721438
Foxk2	1118.58	-0.202334	0.109298	-1.85122	0.0641378	0.721628
Kctd11	110.355	0.276583	0.149364	1.85173	0.0640641	0.721628
Mon2	2650.61	-0.165487	0.0893359	-1.85242	0.0639658	0.721628
Nr2e1	225.355	-0.261373	0.141158	-1.85163	0.0640792	0.721628
Tex10	319.843	-0.224269	0.121152	-1.85113	0.0641511	0.721628
5730420D15Rik	11.8645	0.214566	0.116037	1.84911	0.0644413	0.722268
Akap9	10707.2	-0.176778	0.0957508	-1.84623	0.0648593	0.722268
Anxa3	41.7493	0.271564	0.146855	1.84919	0.06443	0.722268
Col28a1	49.9785	0.257798	0.139416	1.84913	0.0644396	0.722268
Foxj3	2258.8	-0.16701	0.0904322	-1.8468	0.0647762	0.722268
Frk	39.0013	0.252294	0.13667	1.84601	0.0648907	0.722268
Gpnmb	16.6429	0.220905	0.119728	1.84506	0.0650293	0.722268
Itgbl1	140.003	-0.276437	0.149787	-1.84554	0.0649591	0.722268
Ldlrad3	516.244	0.218934	0.118516	1.84728	0.0647059	0.722268
Myo1f	47.7644	0.278296	0.150823	1.84518	0.0650114	0.722268
Opn4	16.5816	-0.231906	0.125543	-1.84722	0.0647151	0.722268
Palm2	1436.86	-0.222501	0.120378	-1.84835	0.0645523	0.722268
Parva	1524.02	0.173757	0.0939835	1.8488	0.0644868	0.722268
Pde8a	182.586	0.26425	0.143218	1.84509	0.0650251	0.722268
Pou2f2	410.024	-0.227859	0.123516	-1.84478	0.0650692	0.722268
Tdrp	880.876	-0.178907	0.0969018	-1.84627	0.0648524	0.722268
Tmem30a	6484.64	0.169678	0.0918069	1.8482	0.0645734	0.722268
Trrap	3778.52	-0.169608	0.0918386	-1.8468	0.0647759	0.722268
C5ar1	16.0291	0.231997	0.125975	1.84161	0.0655322	0.72459
Dync1i2	3144.12	-0.159983	0.0868242	-1.84261	0.0653861	0.72459
Phf21a	1864.41	-0.160633	0.087235	-1.84138	0.0655664	0.72459
Psmc4	802.854	-0.202044	0.109714	-1.84155	0.0655412	0.72459
Snx33	197.588	0.254552	0.138219	1.84165	0.0655257	0.72459
Tmem220	101.301	0.277134	0.15041	1.84252	0.0653988	0.72459
Acat1	2375.06	-0.160422	0.0871597	-1.84056	0.0656864	0.725386
Wdfy4	41.3763	0.268496	0.14597	1.8394	0.0658566	0.726733
Rdh10	259.742	0.239737	0.130394	1.83856	0.0659793	0.727025
Tnfaip8	184.961	0.25384	0.138052	1.83873	0.0659549	0.727025
Atp2c1	3981.59	-0.167174	0.0910035	-1.837	0.0662093	0.728077
B4galt6	4335.26	-0.189206	0.102986	-1.8372	0.0661806	0.728077
Jmjd1c	5063.32	-0.150547	0.0819554	-1.83693	0.0662195	0.728077
Bsn	3513.34	-0.204622	0.111466	-1.83574	0.0663965	0.728432
Galm	80.2466	0.278191	0.151513	1.83609	0.066344	0.728432
Smad2	2682.19	-0.146973	0.0800503	-1.836	0.0663571	0.728432
Lats2	802.904	0.220683	0.120265	1.83498	0.0665088	0.729134
Gm5069	165.449	0.252836	0.137947	1.83285	0.0668243	0.73047
Mc4r	25.6051	-0.238756	0.130243	-1.83316	0.0667793	0.73047
Nav1	3339.2	-0.17558	0.0957651	-1.83344	0.0667365	0.73047
Rc3h2	4025.52	-0.157355	0.0858333	-1.83326	0.0667644	0.73047
Tha1	60.5869	0.277442	0.151425	1.83221	0.0669205	0.730993
Nynrin	2622.44	-0.167715	0.0915536	-1.83187	0.0669702	0.731007
Ccnt1	1266.14	-0.16483	0.0900158	-1.83112	0.0670829	0.731609
Otogl	10.208	0.165407	0.09036	1.83053	0.0671708	0.731609
Rnf135	65.5133	0.277192	0.151421	1.83061	0.0671593	0.731609
Athl1	118.925	0.275162	0.150467	1.82872	0.0674415	0.732206
Dusp6	277.395	0.265175	0.144977	1.82909	0.0673864	0.732206
Foxr2	191.614	-0.273944	0.149783	-1.82895	0.0674078	0.732206
Maf	359.394	0.248252	0.135765	1.82854	0.0674681	0.732206
Nrsn1	2953.16	-0.16354	0.0893899	-1.82952	0.0673224	0.732206
Ing5	344.585	0.242635	0.13274	1.8279	0.0675642	0.732722
Dync2h1	3585.24	-0.178171	0.0974921	-1.82755	0.0676177	0.732776
Adcyap1	869.362	0.231974	0.126985	1.82678	0.0677329	0.732779
Ampd2	1327.04	-0.164949	0.0903053	-1.82658	0.0677636	0.732779
Nop58	1192.79	-0.17317	0.0947868	-1.82694	0.0677092	0.732779
Eif2ak2	838.727	0.218189	0.119556	1.825	0.0680016	0.733456
Grik5	1365.83	-0.172585	0.0945737	-1.82487	0.0680205	0.733456
H2-D1	2330.93	0.265765	0.145592	1.82542	0.067938	0.733456
Tbx15	19.4428	0.227306	0.124553	1.82497	0.0680048	0.733456
1700028P14Rik	52.0318	-0.256041	0.140345	-1.82437	0.0680959	0.733607
Cxcl16	64.8313	0.276264	0.151503	1.82349	0.068229	0.733607
Fam212b	222.921	0.253516	0.138997	1.8239	0.068167	0.733607
Map3k13	845.376	-0.18718	0.102645	-1.82357	0.0682174	0.733607
Celf3	1597.51	-0.185237	0.10167	-1.82196	0.0684617	0.735453
Kcp	32.5478	-0.264742	0.145365	-1.82123	0.0685724	0.735453
Phka2	533.954	-0.204645	0.112357	-1.82138	0.068549	0.735453
Rsph9	151.564	-0.253359	0.139126	-1.82107	0.0685955	0.735453
Gm5595	112.024	-0.267462	0.146923	-1.82043	0.068694	0.735464
Smc6	3295.65	-0.156404	0.0859143	-1.82047	0.0686874	0.735464
Hey2	325.474	0.219021	0.120358	1.81975	0.0687968	0.736043
Cpeb4	4356.08	-0.151205	0.0831094	-1.81934	0.0688591	0.736187
Cyp26b1	279.277	-0.247027	0.135884	-1.81793	0.0690754	0.736452
Daam1	2864.56	-0.181825	0.100006	-1.81814	0.069043	0.736452
Jagn1	655.209	-0.204438	0.112464	-1.8178	0.0690948	0.736452
Mme	189.622	-0.271431	0.149336	-1.81758	0.0691277	0.736452
Pqbp1	410.175	-0.205288	0.112874	-1.81873	0.0689529	0.736452
Rasl11b	194.216	0.249989	0.137571	1.81717	0.0691917	0.736613
Crim1	3061.95	0.176598	0.0972089	1.81668	0.0692658	0.736718
Fam63b	3130.96	-0.166327	0.0915826	-1.81615	0.0693479	0.736718
Gspt1	1916.81	0.160245	0.088222	1.81638	0.0693116	0.736718
Aff2	1445.61	-0.229414	0.126379	-1.81528	0.069481	0.73681
Casp1	31.4352	0.254794	0.140359	1.81531	0.0694769	0.73681
Rasgef1b	189.487	0.243424	0.134108	1.81514	0.069503	0.73681
Alkbh8	818.08	-0.191527	0.105549	-1.81459	0.0695874	0.736843
BC002163	247.282	0.262507	0.144699	1.81416	0.0696526	0.736843
Wscd2	254.087	-0.257025	0.141669	-1.81427	0.0696368	0.736843
Cps1	12.4608	0.181097	0.0999187	1.81245	0.0699171	0.737249
Fggy	193.3	0.239565	0.132108	1.8134	0.0697706	0.737249
Lsamp	2915.52	-0.179004	0.0987337	-1.813	0.0698317	0.737249
Pparg	17.0977	0.232937	0.128555	1.81196	0.0699922	0.737249
Sfpq	2449.29	-0.182837	0.100898	-1.81209	0.0699719	0.737249
Tnrc6a	3733.01	-0.166286	0.0917847	-1.8117	0.0700328	0.737249
Zmym4	4910.5	-0.142318	0.078544	-1.81196	0.0699929	0.737249
Inf2	222.989	0.263822	0.14574	1.81023	0.0702607	0.737279
Islr	782.209	0.219029	0.120977	1.8105	0.0702178	0.737279
Nckap5	420.941	0.217797	0.120344	1.80979	0.0703286	0.737279
Prox1	1701.35	0.179953	0.0993544	1.81122	0.0701064	0.737279
Taok3	1495.99	-0.177162	0.0978632	-1.8103	0.070249	0.737279
Zbed5	180.361	-0.247059	0.136511	-1.80981	0.070325	0.737279
Pvrl3	1612.9	0.219535	0.121331	1.8094	0.0703893	0.737403
Cdk13	2272.28	-0.156237	0.0863816	-1.80868	0.0705003	0.738053
Fah	164.562	0.271329	0.150063	1.8081	0.0705907	0.738487
9130008F23Rik	23.1621	0.2488	0.137629	1.80775	0.0706447	0.73854
Ctse	40.0379	0.229088	0.126825	1.80634	0.0708658	0.739125
Lxn	646.507	-0.232099	0.12848	-1.8065	0.0708408	0.739125
Poldip3	1072.09	-0.170882	0.0945705	-1.80692	0.0707742	0.739125
Serpina3n	3073.12	0.202688	0.112222	1.80614	0.0708965	0.739125
Jph1	154.641	0.267074	0.147976	1.80485	0.0710989	0.740164
Klhl18	298.39	-0.218435	0.121046	-1.80456	0.0711432	0.740164
Nfya	834.403	-0.212681	0.117833	-1.80494	0.0710844	0.740164
Cd33	124.746	0.26913	0.149222	1.80356	0.071301	0.740275
Lrrn2	1488.52	-0.159001	0.0881489	-1.80378	0.0712655	0.740275
Samhd1	867.949	0.232602	0.128967	1.80357	0.0712985	0.740275
Man1c1	801.944	0.209467	0.116187	1.80285	0.0714115	0.740913
Eif1ax	291.57	0.23215	0.128797	1.80246	0.0714736	0.741048
1810058I24Rik	159.115	0.255334	0.141833	1.80025	0.0718215	0.742131
6330416G13Rik	217.272	-0.240172	0.133381	-1.80065	0.0717579	0.742131
Actr1b	2040.97	-0.213289	0.118497	-1.79996	0.0718673	0.742131
Adnp	4455.46	-0.148503	0.0824988	-1.80006	0.071851	0.742131
Nefl	2719.63	0.236031	0.131134	1.79992	0.0718731	0.742131
Zbtb7b	102.771	0.264503	0.146883	1.80078	0.0717379	0.742131
Cstb	313.912	0.219009	0.121698	1.79961	0.0719228	0.742137
Car14	30.6617	0.257907	0.143406	1.79844	0.072108	0.743219
Slco1c1	454.694	0.223464	0.124284	1.79801	0.0721754	0.743219
Smurf2	2206.23	-0.157377	0.0875159	-1.79827	0.0721345	0.743219
Capn3	105.334	0.270687	0.150623	1.79711	0.0723176	0.744176
Arhgef19	74.8527	0.271742	0.151314	1.79588	0.0725135	0.74437
Gpd1	84.5141	0.271921	0.151386	1.79622	0.0724601	0.74437
Itgb5	506.895	0.221033	0.123087	1.79575	0.0725337	0.74437
Uxs1	158.264	-0.258419	0.143892	-1.79592	0.0725072	0.74437
Irf9	315.483	0.216429	0.120581	1.79489	0.0726715	0.744772
Pcdhgb2	171.168	0.25336	0.141142	1.79507	0.0726419	0.744772
Kat2b	395.331	0.250538	0.139608	1.79458	0.0727209	0.744773
Prmt8	293.711	0.256119	0.142782	1.79378	0.072849	0.745578
Cfh	606.913	0.265073	0.147871	1.7926	0.0730363	0.745609
D130043K22Rik	603.021	-0.200091	0.111625	-1.79252	0.0730495	0.745609
Sh2d5	546.682	-0.214718	0.119779	-1.79262	0.0730342	0.745609
Sike1	1121.77	-0.168585	0.0940194	-1.79309	0.0729587	0.745609
Plekho2	209.43	0.242799	0.135474	1.79221	0.0730992	0.745612
Crhr1	88.8184	-0.271431	0.151492	-1.79172	0.0731778	0.745848
Slc6a7	509.639	-0.247821	0.138335	-1.79145	0.0732212	0.745848
Prkd3	588.886	0.21086	0.117744	1.79083	0.0733205	0.746356
AI413582	189.275	0.249721	0.13949	1.79024	0.0734148	0.746813
Cystm1	50.879	0.268279	0.149955	1.78906	0.0736054	0.747743
Lrrc58	8610.76	-0.160986	0.0899786	-1.78916	0.0735889	0.747743
Emp3	29.433	0.25305	0.14158	1.78732	0.0738853	0.749528
Slc31a1	673.961	0.197616	0.110582	1.78705	0.0739299	0.749528
Ttbk2	4305.79	-0.155409	0.0869391	-1.78756	0.0738473	0.749528
Cxcl12	491.694	0.21811	0.122085	1.78655	0.0740107	0.749842
1700047M11Rik	38.7337	0.260892	0.146247	1.78391	0.074438	0.750439
Cirh1a	510.239	-0.196845	0.110277	-1.78501	0.0742595	0.750439
Focad	750.877	-0.181065	0.101494	-1.784	0.0744243	0.750439
Frem3	24.2243	0.212968	0.119335	1.78463	0.0743211	0.750439
Ikzf1	142.829	0.257641	0.144439	1.78373	0.0744672	0.750439
Mamdc2	1052.81	0.230218	0.128917	1.78579	0.0741335	0.750439
Svep1	32.6676	0.248022	0.138915	1.78542	0.0741933	0.750439
Tmem181b-ps	2353.76	-0.181035	0.101483	-1.78389	0.0744412	0.750439
Dcaf7	5337.17	-0.171959	0.096453	-1.78282	0.074615	0.750925
Gimap4	45.132	0.2108	0.118226	1.78303	0.0745813	0.750925
B3gnt4	16.9488	0.223137	0.125236	1.78173	0.0747927	0.751836
Kcnf1	553.421	-0.241384	0.135584	-1.78033	0.0750225	0.751836
Necab2	311.823	-0.22522	0.12654	-1.77983	0.075104	0.751836
Pitpnm1	706.107	-0.19849	0.111462	-1.78079	0.074946	0.751836
Rbm8a	209.303	-0.236658	0.132886	-1.78091	0.0749269	0.751836
Zdhhc18	246.253	-0.235454	0.132278	-1.78	0.0750765	0.751836
Zfp207	4150.31	-0.140503	0.078907	-1.78062	0.0749745	0.751836
Zscan2	90.6051	-0.265098	0.148926	-1.78007	0.0750653	0.751836
Mrc1	117.545	0.269437	0.151495	1.77853	0.0753176	0.752977
Trp53inp1	523.653	-0.218225	0.122686	-1.77874	0.0752829	0.752977
Cbl	1220.72	-0.203397	0.114406	-1.77786	0.0754271	0.753073
Kcnk10	107.511	0.261387	0.147014	1.77797	0.0754094	0.753073
Nup153	1648.51	-0.15689	0.0882964	-1.77685	0.0755928	0.753952
Zfp326	1000.57	-0.179665	0.101122	-1.77672	0.0756149	0.753952
Atxn7l1	1187.77	-0.184451	0.103902	-1.77523	0.0758592	0.755389
Mkl1	465.121	-0.201857	0.113689	-1.77553	0.0758111	0.755389
Atn1	2209.11	-0.179694	0.101257	-1.77462	0.07596	0.755894
Chd1	1596.05	-0.162546	0.0916612	-1.77334	0.076173	0.755901
Fig4	414.975	0.204487	0.115271	1.77396	0.0760692	0.755901
Il33	635.808	0.220998	0.124639	1.77311	0.076211	0.755901
Trim30a	104.195	0.268677	0.151445	1.77409	0.0760489	0.755901
Ucma	30.9097	0.241835	0.136345	1.77369	0.0761137	0.755901
Gpcpd1	815.488	0.178079	0.100468	1.77249	0.0763126	0.756411
Faxc	3508.12	-0.167093	0.0942986	-1.77196	0.0764016	0.756797
Hsf5	24.4486	-0.246839	0.139334	-1.77157	0.0764657	0.756935
Usp42	562.011	-0.1943	0.109723	-1.77082	0.0765906	0.757674
Syndig1	81.0872	-0.265354	0.149883	-1.77041	0.0766585	0.75785
AI607873	26.8262	0.232255	0.131234	1.76977	0.0767652	0.757853
Macrod1	41.7663	0.262348	0.14824	1.76976	0.0767679	0.757853
Prmt1	182.469	-0.24336	0.13753	-1.76951	0.0768094	0.757853
Dtx3l	305.261	0.255272	0.144298	1.76905	0.0768848	0.758101
Bst2	12.2559	0.198554	0.11231	1.76792	0.0770742	0.758482
Oprk1	1166.67	-0.242051	0.136874	-1.76842	0.0769905	0.758482
Sstr2	156.879	-0.260142	0.14714	-1.76799	0.0770631	0.758482
Arhgap21	5711.08	-0.146436	0.0828715	-1.76702	0.0772249	0.758867
Rasgrp3	575.741	0.227455	0.128739	1.76679	0.0772641	0.758867
Trip12	8319.33	-0.135056	0.0764185	-1.76732	0.0771739	0.758867
Sec24d	448.42	-0.200975	0.113807	-1.76593	0.0774083	0.759789
Nabp2	736.24	-0.18702	0.106006	-1.76424	0.0776908	0.762067
Agfg2	224.238	-0.250012	0.141753	-1.76372	0.0777794	0.76244
Golt1b	1535.45	-0.159719	0.0905849	-1.7632	0.0778669	0.762802
Ppargc1a	1517.34	-0.195727	0.111036	-1.76274	0.0779442	0.763064
Palm3	100.653	-0.260573	0.147892	-1.76191	0.0780838	0.763936
Stxbp5	3964.56	-0.161423	0.0916692	-1.76093	0.0782501	0.765067
Gsx1	63.2634	-0.26654	0.151473	-1.75965	0.0784672	0.766347
Kif13a	770.224	0.187013	0.106284	1.75956	0.0784826	0.766347
Fancd2os	31.3686	0.252553	0.14361	1.75861	0.0786445	0.766571
Igf2bp3	245.063	-0.235521	0.133931	-1.75853	0.0786578	0.766571
Lpar6	136.496	0.257338	0.14629	1.7591	0.0785605	0.766571
Gigyf2	2267.29	-0.148089	0.0842645	-1.75743	0.078844	0.7669
Lyrm5	448.375	0.221148	0.125831	1.75749	0.0788335	0.7669
Tmem123	501.219	0.227155	0.129246	1.75754	0.0788259	0.7669
Nup98	1846.48	-0.158169	0.090049	-1.75647	0.0790077	0.767998
A330074K22Rik	180.078	-0.242999	0.138456	-1.75506	0.0792493	0.768052
Adam19	353.095	-0.221417	0.126252	-1.75376	0.0794712	0.768052
Asap2	1298.18	-0.204987	0.116741	-1.75592	0.0791016	0.768052
Camsap1	1822.31	-0.17723	0.101056	-1.75378	0.0794688	0.768052
Cdh24	95.7159	-0.258713	0.147472	-1.75432	0.0793751	0.768052
Clp1	140.837	0.253797	0.144633	1.75476	0.0792997	0.768052
Eif4e2	591.292	-0.181604	0.103539	-1.75397	0.0794351	0.768052
Lrp10	701.394	0.193708	0.110326	1.75578	0.0791253	0.768052
Smarcc2	5605.72	-0.136929	0.0780104	-1.75526	0.0792142	0.768052
Kctd14	129.328	-0.259664	0.148097	-1.75334	0.0795439	0.768263
Dfna5	251.023	-0.233741	0.133436	-1.7517	0.079825	0.7695
Fv1	146.247	-0.256418	0.146378	-1.75175	0.0798164	0.7695
Pof1b	21.1754	0.21339	0.121801	1.75196	0.0797803	0.7695
Nthl1	26.5642	0.23231	0.132759	1.74987	0.0801413	0.772057
1110032F04Rik	36.2548	-0.254694	0.145634	-1.74886	0.0803154	0.773092
Cacna2d4	41.8026	0.256567	0.146723	1.74865	0.0803512	0.773092
Kdm6b	981.191	-0.205226	0.11743	-1.74765	0.0805247	0.774268
Cplx1	817.254	0.231121	0.132292	1.74705	0.0806285	0.774772
Amdhd2	37.4405	0.256427	0.146909	1.74548	0.0809019	0.775277
Camk2d	3070.26	-0.159308	0.0912606	-1.74564	0.0808729	0.775277
Crot	427.638	0.195217	0.11194	1.74394	0.0811694	0.775277
Fadd	237.95	0.234716	0.13447	1.74549	0.0809	0.775277
Frmpd1	205.344	-0.263021	0.150793	-1.74425	0.0811147	0.775277
Klhl38	14.3132	0.21222	0.1217	1.7438	0.0811946	0.775277
Med13	7362.29	-0.139186	0.0797557	-1.74516	0.080957	0.775277
Myo18b	22.9944	-0.233404	0.133843	-1.74386	0.0811831	0.775277
Rrm2	18.4185	0.221461	0.126985	1.74399	0.0811604	0.775277
Ssh2	1855.16	-0.174293	0.0998932	-1.74479	0.0810215	0.775277
Abcc3	56.2123	0.256224	0.147127	1.74152	0.0815929	0.775414
Ada	37.7263	-0.255282	0.146713	-1.74001	0.0818566	0.775414
Crmp1	1619.39	-0.188243	0.108354	-1.7373	0.0823351	0.775414
Csrnp2	619.986	-0.177977	0.102266	-1.74034	0.0817999	0.775414
E030003E18Rik	27.4939	0.247452	0.142148	1.74081	0.0817175	0.775414
Erc1	2741.85	-0.154275	0.0888269	-1.73681	0.0824211	0.775414
F13a1	23.7568	0.219306	0.126217	1.73753	0.0822931	0.775414
Gpr98	733.993	-0.182033	0.104464	-1.74255	0.0814131	0.775414
Gprasp2	7602.53	-0.178091	0.102197	-1.74261	0.0814011	0.775414
Hivep1	3003.74	-0.145435	0.0836464	-1.73868	0.0820906	0.775414
Itpr1	4123.35	0.211234	0.12145	1.73927	0.0819874	0.775414
L3mbtl4	41.6787	0.256279	0.147389	1.7388	0.0820704	0.775414
Lpar4	177.886	0.258392	0.148729	1.73734	0.0823276	0.775414
Mrps18a	161.843	0.249667	0.143312	1.74212	0.081487	0.775414
Ninl	93.9771	-0.262156	0.150458	-1.74239	0.0814406	0.775414
Pop4	177.374	0.232756	0.133625	1.74185	0.081534	0.775414
Rai1	1235.92	-0.182715	0.105137	-1.73788	0.082232	0.775414
Rgs11	175.76	0.236441	0.136144	1.73669	0.0824417	0.775414
Sema7a	175.182	0.232253	0.133718	1.73688	0.082408	0.775414
Smarcad1	1338.27	-0.15991	0.0920251	-1.73768	0.0822665	0.775414
Sos2	3178.09	-0.145341	0.0834811	-1.74101	0.081682	0.775414
Sphk1	11.072	0.18747	0.107661	1.7413	0.0816317	0.775414
Spock2	6852.8	-0.175345	0.100747	-1.74044	0.0817822	0.775414
Ttc33	449.265	0.202919	0.116758	1.73794	0.0822209	0.775414
Gpr26	113.052	-0.258522	0.149007	-1.73496	0.0827474	0.776741
Mtmr10	434.159	0.227117	0.130895	1.73511	0.082722	0.776741
Pcdha2	24.2501	-0.234589	0.135231	-1.73473	0.0827886	0.776741
Ufl1	1703.16	0.190025	0.109516	1.73514	0.0827165	0.776741
Cpne6	919.468	-0.190567	0.109965	-1.73298	0.0830999	0.778236
Klhl6	24.0176	0.240294	0.138633	1.73331	0.0830403	0.778236
Sox18	67.6862	0.262189	0.151296	1.73296	0.0831026	0.778236
Cyp2g1	10.2649	0.161839	0.0934076	1.73261	0.0831652	0.77834
Osbpl6	3092.07	-0.157253	0.0907959	-1.73194	0.0832839	0.778968
Fbn1	389.673	0.21854	0.126241	1.73114	0.083427	0.779823
Dhx58	23.3576	0.230742	0.133426	1.72936	0.0837445	0.780857
Fam49b	1388.8	0.173144	0.10007	1.73023	0.0835894	0.780857
Pgm1	148.809	0.238423	0.137846	1.72963	0.0836959	0.780857
Snd1	1146.92	-0.168956	0.0976909	-1.7295	0.0837203	0.780857
Casc3	1228.58	-0.162948	0.0942608	-1.72869	0.0838642	0.781008
Lypd1	204.685	0.259009	0.149811	1.7289	0.0838262	0.781008
Tpgs2	1046.53	-0.160562	0.0929554	-1.7273	0.0841131	0.782843
Robo2	695.428	0.207979	0.120496	1.72603	0.0843428	0.784497
Gpr123	2643.83	-0.172105	0.0997651	-1.7251	0.0845091	0.785077
Smap1	891.231	-0.17852	0.10347	-1.72534	0.0844671	0.785077
Glb1l	309.745	0.236771	0.13735	1.72385	0.0847353	0.786073
Id1	62.7941	0.254219	0.14744	1.72421	0.0846692	0.786073
Inpp5f	4624.73	-0.14838	0.0860995	-1.72335	0.0848247	0.786073
Olfml1	144.086	0.24206	0.140456	1.72339	0.0848174	0.786073
Snapc4	545.678	-0.192566	0.111818	-1.72214	0.0850447	0.787629
Tmed10	2602.3	0.18421	0.106987	1.72181	0.0851041	0.787696
Spata6	171.897	0.250694	0.145713	1.72046	0.0853486	0.789413
Tnfrsf21	3052.84	-0.20309	0.118061	-1.72021	0.0853942	0.789413
Nenf	554.531	0.200863	0.116843	1.71909	0.0855989	0.79082
Ahrr	12.5073	0.196971	0.114677	1.71761	0.0858674	0.791929
Bloc1s4	86.0948	0.260032	0.151503	1.71634	0.0860992	0.791929
C030029H02Rik	20.0448	0.220746	0.128521	1.71758	0.0858727	0.791929
Calm3	4070.82	0.177913	0.10362	1.71697	0.0859851	0.791929
Clic5	243.821	0.253391	0.147715	1.7154	0.086272	0.791929
Col12a1	286.38	0.224296	0.130919	1.71324	0.0866679	0.791929
Copb1	1773.45	-0.152554	0.0890402	-1.71332	0.0866541	0.791929
Fance	107.993	0.254498	0.148224	1.71698	0.085982	0.791929
Fgfrl1	157.909	0.251618	0.146863	1.71328	0.0866613	0.791929
Gpkow	1507.7	-0.151529	0.0883532	-1.71504	0.086338	0.791929
Gyg	839.051	-0.17139	0.0999215	-1.71524	0.0863004	0.791929
Kcnab1	335.18	0.24204	0.141216	1.71397	0.0865344	0.791929
Kdm7a	1103.82	-0.165083	0.0963333	-1.71367	0.0865892	0.791929
Mtmr4	1601.86	-0.162903	0.0950992	-1.71298	0.0867156	0.791929
Patl1	1231.81	-0.171677	0.099984	-1.71704	0.0859713	0.791929
Rps27l	136.917	0.248763	0.145137	1.71399	0.0865303	0.791929
Syngr2	62.4165	0.25951	0.151427	1.71377	0.0865708	0.791929
Tnfrsf1a	140.617	0.247743	0.144454	1.71503	0.0863405	0.791929
Zfp711	515.155	-0.205281	0.119821	-1.71322	0.0866712	0.791929
Mrvi1	72.041	0.258687	0.15114	1.71158	0.086975	0.793351
Slc16a6	70.1944	-0.259203	0.151467	-1.71128	0.087029	0.793351
Trim28	1351.62	-0.168	0.0981699	-1.71132	0.0870221	0.793351
Cacng5	1154.35	0.182869	0.106962	1.70967	0.0873277	0.795594
Dtx2	81.4496	0.258849	0.151464	1.70898	0.0874555	0.796277
Ost4	185.398	0.229105	0.134143	1.70792	0.0876508	0.797575
Mia	114.416	0.258515	0.151394	1.70756	0.0877179	0.797705
Sp9	44.0116	0.250595	0.146829	1.70671	0.0878756	0.797766
Zfp36l2	277.582	0.221959	0.130047	1.70676	0.0878671	0.797766
Zic1	103.857	0.254571	0.149162	1.70667	0.0878832	0.797766
Aph1b	548.542	-0.180616	0.105856	-1.70625	0.0879619	0.797968
Mfge8	312.106	0.219338	0.128591	1.7057	0.088064	0.797968
Zdhhc22	119.682	-0.253575	0.148658	-1.70577	0.088051	0.797968
Slc6a4	13.7071	0.202989	0.119062	1.7049	0.0882137	0.798845
Senp8	595.033	-0.180137	0.105691	-1.70437	0.088312	0.799255
Ankrd13b	333.728	-0.207519	0.121824	-1.70343	0.0884874	0.799884
Rbms2	543.61	0.211204	0.123973	1.70363	0.0884507	0.799884
Rad9b	75.2767	-0.256778	0.150835	-1.70238	0.0886842	0.800703
Srsf5	1382.78	0.165052	0.0969414	1.70259	0.0886442	0.800703
Alad	347.563	0.233013	0.136996	1.70087	0.0889665	0.800947
Dnmt3a	2016.91	-0.150906	0.0887461	-1.70042	0.0890516	0.800947
Eif5a2	1364.46	-0.16853	0.0990479	-1.7015	0.0888496	0.800947
Gosr2	1496.82	-0.149808	0.088093	-1.70057	0.0890241	0.800947
Sema3d	225.002	0.246087	0.144649	1.70127	0.0888918	0.800947
Sox8	376.549	0.234761	0.138074	1.70026	0.0890825	0.800947
Thoc3	327.065	-0.203543	0.119637	-1.70133	0.0888808	0.800947
Arid4a	2851.69	-0.138292	0.0813781	-1.69938	0.0892477	0.801001
Bdnf	214.266	0.191772	0.112841	1.69949	0.0892265	0.801001
Lhb	43.5314	-0.200978	0.118255	-1.69952	0.0892206	0.801001
Efnb3	1503.66	-0.163226	0.0961013	-1.69848	0.0894177	0.801097
Slc18a3	32.0264	-0.241834	0.142366	-1.69867	0.089381	0.801097
Slfn5	199.385	0.254554	0.149836	1.69888	0.0893412	0.801097
Gpc4	1227.43	0.188344	0.110978	1.69714	0.089671	0.802358
Vegfc	49.161	0.239261	0.141	1.69689	0.0897179	0.802358
Zfp451	841.279	-0.167363	0.0986135	-1.69716	0.0896671	0.802358
Lamc2	53.2879	0.244066	0.143864	1.69651	0.0897889	0.802518
Ccnjl	38.1292	0.238099	0.140398	1.69589	0.0899076	0.803104
Adam11	251.588	0.242213	0.142945	1.69445	0.0901791	0.804576
Lrp5	264.285	0.222829	0.131496	1.69457	0.0901573	0.804576
Fam120b	2936.51	-0.145004	0.0856339	-1.6933	0.0903988	0.806008
Oas2	19.6024	0.185348	0.109476	1.69305	0.0904464	0.806008
Fam184a	916.161	-0.185712	0.10971	-1.69274	0.090504	0.806047
Mthfs	25.2679	0.233031	0.137703	1.69227	0.0905942	0.806174
Nfib	3599.03	0.176617	0.104377	1.69211	0.0906252	0.806174
Acot11	919.58	0.199309	0.118004	1.689	0.0912186	0.806713
Cadps2	1855.39	0.216819	0.128571	1.68637	0.0917248	0.806713
Camk4	1521.59	-0.176069	0.104231	-1.68922	0.0911782	0.806713
Ctsb	6240.7	0.149256	0.0883306	1.68974	0.0910778	0.806713
Dab1	1595.64	0.165672	0.0980062	1.69042	0.0909477	0.806713
Fam120c	4259.03	-0.143146	0.0848095	-1.68785	0.0914404	0.806713
Fbxo2	333.052	0.213287	0.126434	1.68694	0.0916144	0.806713
Hdac7	302.029	-0.205797	0.121857	-1.68884	0.0912495	0.806713
Hsf4	63.2905	0.254968	0.151189	1.68642	0.0917142	0.806713
Hsp90ab1	21688.4	-0.12467	0.0738979	-1.68706	0.0915913	0.806713
Kcnh4	65.2017	-0.255196	0.151268	-1.68705	0.0915935	0.806713
Nvl	536.682	-0.180516	0.106721	-1.69148	0.0907459	0.806713
Prelp	4641.65	0.188622	0.111861	1.68621	0.0917545	0.806713
Ptpn12	1558.22	-0.152471	0.0903338	-1.68786	0.0914378	0.806713
Rab31	857.52	0.184614	0.10946	1.68659	0.0916826	0.806713
Rcan3	1980.49	-0.165261	0.0977507	-1.69064	0.0909065	0.806713
Runx1	228.781	0.255402	0.151307	1.68797	0.0914166	0.806713
Slc25a26	113.153	0.24586	0.145585	1.68877	0.091263	0.806713
Sppl2b	116.174	0.249639	0.147955	1.68727	0.0915521	0.806713
Thsd1	49.3672	0.254197	0.150492	1.68911	0.0911989	0.806713
Epg5	978.189	-0.163106	0.0967536	-1.68579	0.0918362	0.806961
Prr18	331.408	0.240644	0.142778	1.68544	0.0919039	0.807086
Lmtk2	1992.62	-0.182821	0.1085	-1.68499	0.0919901	0.807373
1810010H24Rik	37.4467	0.246506	0.146435	1.68338	0.0923022	0.808534
Erap1	481.284	0.217753	0.129369	1.6832	0.0923366	0.808534
Tbrg4	261.023	0.209683	0.124531	1.68378	0.0922241	0.808534
Zmiz1	4212.55	-0.157771	0.0937326	-1.68321	0.0923349	0.808534
Aldh5a1	3170.6	-0.179682	0.106796	-1.68248	0.0924752	0.809278
Brpf3	613.28	-0.181391	0.107977	-1.6799	0.0929765	0.810476
Celf1	3054.1	-0.138676	0.0826096	-1.6787	0.0932111	0.810476
Chrna7	156.079	0.248274	0.147797	1.67983	0.0929896	0.810476
Ick	759.664	0.174507	0.103984	1.67822	0.0933051	0.810476
Ipcef1	357.159	0.216752	0.129053	1.67956	0.0930435	0.810476
Mbd2	1013.31	0.196341	0.116996	1.67819	0.0933099	0.810476
Prkg1	2261.38	-0.154666	0.0920669	-1.67993	0.0929708	0.810476
Rasip1	104.427	0.246496	0.146851	1.67854	0.0932413	0.810476
Slc43a2	1146.4	0.168981	0.10054	1.68074	0.0928131	0.810476
Sox13	105.622	0.247593	0.147359	1.6802	0.0929182	0.810476
Srek1	2135.68	-0.160904	0.0957529	-1.68041	0.0928782	0.810476
Tek	237.201	0.251993	0.150059	1.67929	0.0930962	0.810476
Tnfrsf19	343.282	-0.205505	0.122247	-1.68106	0.092751	0.810476
Tmed1	37.5203	0.247152	0.147363	1.67716	0.0935112	0.811316
Tmem255b	16.9743	0.200085	0.119301	1.67714	0.0935142	0.811316
Ect2	15.2362	0.196027	0.116972	1.67585	0.0937674	0.81251
Galr2	10.8085	-0.184441	0.110068	-1.6757	0.0937964	0.81251
Glrx3	124.137	0.242711	0.14492	1.67479	0.0939747	0.81251
Mplkip	328.48	-0.206726	0.123426	-1.6749	0.0939531	0.81251
Pcyox1l	137.97	0.241699	0.144274	1.67528	0.0938792	0.81251
Tns3	3033.99	0.175413	0.104702	1.67536	0.0938639	0.81251
Celf5	2052.07	-0.15154	0.090521	-1.67408	0.0941145	0.813253
Btc	63.9731	-0.253461	0.151499	-1.67302	0.0943237	0.814346
Fam19a2	162.302	0.251033	0.150158	1.6718	0.0945647	0.814346
Gm14403	110.143	0.245914	0.147051	1.6723	0.094465	0.814346
Irak2	340.254	-0.20019	0.11973	-1.67201	0.0945217	0.814346
Osmr	151.5	0.244522	0.146235	1.67212	0.094501	0.814346
Ptbp1	673.26	0.174355	0.104247	1.67253	0.0944208	0.814346
Ap2b1	4193.3	-0.149904	0.0896939	-1.67128	0.0946658	0.814439
Epb4.1l3	3284.92	0.154728	0.0926003	1.67092	0.0947374	0.814439
Haus1	80.9608	-0.251501	0.150501	-1.67109	0.0947035	0.814439
C630043F03Rik	108.07	-0.247575	0.148306	-1.66935	0.0950486	0.814733
Ergic1	1897.21	-0.139708	0.0836904	-1.66934	0.0950492	0.814733
Klf5	316.644	-0.229891	0.137671	-1.66986	0.0949463	0.814733
Lgmn	835.108	0.168683	0.101021	1.66979	0.0949608	0.814733
Naip2	18.3981	0.216648	0.129816	1.66888	0.0951408	0.814733
Xkr6	114.99	-0.249568	0.149546	-1.66884	0.0951493	0.814733
Zfp74	969.177	-0.176259	0.10555	-1.66991	0.0949376	0.814733
Cacna1b	5141.08	-0.16569	0.0993081	-1.66844	0.095228	0.814945
Col25a1	5006.27	0.247642	0.148469	1.66798	0.0953206	0.815275
Atxn2	3996.76	-0.139546	0.0837491	-1.66624	0.0956653	0.81606
Glra4	18.3899	-0.21497	0.129021	-1.66615	0.0956827	0.81606
Ptch1	3503.55	0.172062	0.103234	1.66673	0.0955689	0.81606
Usp37	1150.89	-0.156455	0.0938918	-1.66633	0.0956476	0.81606
Wfs1	3551.09	-0.145481	0.0872743	-1.66694	0.0955266	0.81606
Abcf2	394.169	-0.206123	0.123753	-1.66559	0.0957947	0.816223
Dnah11	454.307	-0.226933	0.136291	-1.66507	0.0958993	0.816223
Fmnl1	247.888	-0.212199	0.127426	-1.66527	0.0958581	0.816223
Pxmp2	30.6046	0.239779	0.144014	1.66497	0.0959181	0.816223
D030028A08Rik	54.3832	0.251719	0.151337	1.66331	0.0962512	0.818135
Psme2b	268.137	0.222807	0.133936	1.66352	0.0962074	0.818135
A630089N07Rik	31.8976	0.238954	0.143922	1.6603	0.0968549	0.819053
Aim2	32.6491	0.237138	0.142726	1.66149	0.0966155	0.819053
Cdc42ep1	71.5915	0.250188	0.150814	1.65892	0.0971321	0.819053
Dnaja4	293.631	-0.204452	0.123037	-1.66171	0.096571	0.819053
Eea1	3505.51	-0.150159	0.0905568	-1.65818	0.0972815	0.819053
Erich3	728.729	-0.199608	0.120285	-1.65946	0.0970223	0.819053
Fam20c	332.472	0.205201	0.123665	1.65934	0.0970483	0.819053
Fli1	155.351	0.240649	0.145082	1.65871	0.0971749	0.819053
Gabpb1	520.459	-0.192985	0.116262	-1.65992	0.0969311	0.819053
Gbp9	342.203	0.188293	0.113545	1.65831	0.0972557	0.819053
Grid1	537.789	-0.193987	0.11693	-1.659	0.0971165	0.819053
Gstm1	2525.95	0.174446	0.105129	1.65935	0.0970448	0.819053
Mia3	3633.6	-0.140773	0.084817	-1.65972	0.0969705	0.819053
Ptpdc1	915.563	-0.176784	0.106603	-1.65834	0.0972483	0.819053
Sept9	580.189	0.200128	0.120398	1.66222	0.0964689	0.819053
Tra2a	1218.1	-0.162149	0.0977458	-1.65889	0.0971387	0.819053
Vwa5b1	967.039	-0.160291	0.0965205	-1.6607	0.0967743	0.819053
Clec4a3	10.3725	0.178954	0.107954	1.65769	0.0973803	0.819428
R3hdm1	5701.58	-0.144445	0.0871972	-1.65654	0.0976134	0.820932
St14	33.2566	0.221604	0.133804	1.65618	0.0976846	0.821073
Clu	6344.62	0.169541	0.102571	1.65292	0.098347	0.822148
Fibp	522.011	-0.179092	0.108336	-1.65311	0.0983091	0.822148
Hes1	143.761	0.247316	0.149502	1.65427	0.0980725	0.822148
Irgq	3660.58	-0.160661	0.0971003	-1.65458	0.0980089	0.822148
Jade3	420.391	-0.183747	0.111045	-1.65472	0.0979822	0.822148
Med12l	2211.23	-0.160972	0.0973894	-1.65287	0.0983571	0.822148
Nup35	45.2305	0.246773	0.149284	1.65304	0.0983229	0.822148
Pcdh10	4073.57	-0.176952	0.106934	-1.65478	0.0979694	0.822148
Serpinb8	21.0351	0.202019	0.12222	1.65291	0.0983496	0.822148
Urb1	185.941	0.223073	0.134958	1.65291	0.0983494	0.822148
Zfand6	408.466	0.218799	0.132488	1.65147	0.0986435	0.824085
Pdcd2l	88.8641	0.245685	0.148819	1.6509	0.0987594	0.824365
Rhod	18.6999	0.213189	0.129145	1.65077	0.0987862	0.824365
Cyp4f15	45.1884	0.236262	0.143193	1.64996	0.0989518	0.825291
Ak6	103.451	-0.242281	0.147006	-1.64811	0.0993311	0.825948
Asb3	427.273	-0.204195	0.123953	-1.64736	0.0994836	0.825948
Elmo3	171.094	0.245772	0.149296	1.64621	0.0997206	0.825948
Fbxo31	451.185	-0.224336	0.136065	-1.64874	0.0992007	0.825948
Fhl2	63.5558	0.249706	0.151453	1.64874	0.0992007	0.825948
Gprc5c	72.5018	0.239953	0.145772	1.64608	0.099748	0.825948
Pdgfd	98.182	0.248755	0.151142	1.64584	0.0997965	0.825948
Podn	40.9332	0.238069	0.144616	1.64622	0.0997192	0.825948
Samd15	85.1831	0.245235	0.14899	1.64599	0.0997662	0.825948
Scfd1	814.473	-0.164285	0.0996993	-1.6478	0.0993929	0.825948
Slit3	478.102	0.229031	0.139066	1.64692	0.0995739	0.825948
Sox2	509.338	0.221381	0.134479	1.64621	0.0997211	0.825948
Tmem121	11.6302	0.19099	0.116035	1.64597	0.0997708	0.825948
Wdr74	175.129	0.225033	0.136563	1.64783	0.0993873	0.825948
Nox4	18.0075	0.211474	0.128562	1.64492	0.0999869	0.826634
Smoc1	339.922	-0.196134	0.119237	-1.64491	0.099989	0.826634
Donson	361.488	-0.206449	0.12554	-1.64449	0.100075	0.826893
A230065H16Rik	25.2036	0.189267	0.11526	1.64209	0.100572	0.827287
AV039307	20.2624	0.210215	0.128055	1.64161	0.100672	0.827287
Alox15	19.5918	0.170267	0.10357	1.64398	0.100181	0.827287
Cnot3	542.34	-0.176191	0.107279	-1.64237	0.100514	0.827287
Ddah2	58.9372	0.248188	0.151259	1.64082	0.100835	0.827287
Nsd1	6284.36	-0.135549	0.0825498	-1.64203	0.100584	0.827287
Osbpl2	1177.63	-0.173586	0.105783	-1.64097	0.100805	0.827287
Plekhg1	403.73	0.212124	0.129242	1.64129	0.100737	0.827287
Ppp1r18	46.4024	0.246045	0.149746	1.64308	0.100367	0.827287
Purg	427.846	-0.208249	0.126793	-1.64243	0.100501	0.827287
Scn1b	191.412	0.224238	0.136505	1.64271	0.100444	0.827287
Slfn9	39.0342	0.242909	0.147956	1.64176	0.100639	0.827287
Tagln2	186.033	0.232131	0.141269	1.64319	0.100344	0.827287
Capsl	160.02	0.24611	0.150139	1.63922	0.101168	0.828875
Fndc3c1	1598.54	0.186346	0.113688	1.63909	0.101193	0.828875
Nell2	1583.86	0.204061	0.12447	1.63943	0.101123	0.828875
Gm10548	32.4577	0.211866	0.12934	1.63806	0.10141	0.829749
Pogz	4223.7	-0.12711	0.0775916	-1.63819	0.101382	0.829749
4932418E24Rik	81.4728	0.247635	0.151215	1.63764	0.101497	0.83001
Mtrr	278.224	-0.204571	0.124945	-1.63729	0.101569	0.830151
Gm14378	68.9748	-0.238887	0.146077	-1.63535	0.101976	0.832121
Trim25	628.725	0.215942	0.132017	1.63571	0.101899	0.832121
Wac	3907.27	-0.137858	0.0842857	-1.63561	0.101922	0.832121
Adcy6	1013.95	-0.214092	0.130948	-1.63493	0.102064	0.832389
2810403A07Rik	1467.15	-0.164007	0.100358	-1.63423	0.10221	0.832686
Otud7b	1473.03	0.171196	0.104755	1.63425	0.102207	0.832686
Camk1d	1127.26	0.231548	0.141729	1.63374	0.102314	0.833083
Alg12	233.182	-0.207435	0.127068	-1.63248	0.102579	0.834408
Crispld1	71.5049	0.242403	0.148492	1.63244	0.102588	0.834408
Elovl1	129.831	0.238564	0.146284	1.63083	0.102927	0.835817
Gm15328	30.7271	-0.235669	0.144504	-1.63088	0.102915	0.835817
Sh3bgrl2	115.667	0.244197	0.149703	1.63121	0.102845	0.835817
Dlg5	1593.53	-0.153456	0.0941207	-1.63042	0.103012	0.836061
Prss56	18.8161	0.21043	0.129117	1.62976	0.103153	0.836441
Tmem9	1377.61	0.155004	0.0951594	1.62889	0.103336	0.836441
Trim21	217.459	0.229258	0.14069	1.62952	0.103203	0.836441
Vat1l	7512.1	-0.144371	0.0886297	-1.62892	0.10333	0.836441
Zfr2	470.119	0.188362	0.115638	1.6289	0.103334	0.836441
Arhgap25	34.738	0.233573	0.14355	1.62712	0.103711	0.836806
Fam210a	1630.71	-0.143066	0.0879393	-1.62687	0.103765	0.836806
Hapln2	38.6593	0.226941	0.139403	1.62795	0.103535	0.836806
Klf3	1056.83	0.192414	0.118231	1.62744	0.103644	0.836806
Lonrf3	841.236	-0.213324	0.131127	-1.62685	0.103769	0.836806
Spop	3154.11	0.141074	0.0867056	1.62705	0.103727	0.836806
Unc80	9428.37	-0.162874	0.100057	-1.62781	0.103565	0.836806
Tpx2	41.796	0.23975	0.147415	1.62637	0.103872	0.837185
Rtfdc1	263.936	0.218802	0.134661	1.62483	0.104199	0.839371
Dpysl3	1649.18	-0.158737	0.0978035	-1.62302	0.104584	0.84062
Gadd45g	129.319	0.243678	0.150086	1.62359	0.104464	0.84062
Havcr2	100.655	0.243776	0.150244	1.62253	0.104689	0.84062
Shroom2	929.106	0.181283	0.111726	1.62257	0.104681	0.84062
Stc2	28.1049	0.229337	0.141295	1.6231	0.104568	0.84062
Tbl1x	1504.19	-0.147648	0.0910128	-1.62228	0.104743	0.84062
Tmem63c	634.829	-0.176514	0.108785	-1.62261	0.104674	0.84062
Tmem159	143.023	0.235599	0.145267	1.62183	0.10484	0.840945
Abca12	18.5202	0.155226	0.0958804	1.61895	0.105457	0.840987
Atg4d	88.5982	-0.245521	0.151415	-1.62151	0.104909	0.840987
Crebbp	5922.43	-0.133044	0.0822095	-1.61835	0.105587	0.840987
Dzip3	4237.28	-0.136265	0.0840507	-1.62122	0.10497	0.840987
Fscn1	494.016	0.20916	0.129189	1.61901	0.105444	0.840987
Itgax	17.6636	0.198124	0.122309	1.61986	0.105261	0.840987
Ptprg	3381.6	-0.144037	0.0890118	-1.61818	0.105625	0.840987
Pvrl2	149.979	0.230257	0.142267	1.61848	0.10556	0.840987
Rnf41	711.118	-0.177224	0.109473	-1.61887	0.105474	0.840987
Slc2a8	101.993	0.242975	0.150021	1.61961	0.105317	0.840987
Smad5	1703.79	-0.155662	0.0961537	-1.61889	0.105472	0.840987
Tox2	929.542	-0.172723	0.106707	-1.61867	0.105518	0.840987
Ube2w	791.323	-0.17445	0.107695	-1.61986	0.105263	0.840987
Zfp456	37.7686	0.23482	0.144896	1.62061	0.105102	0.840987
Ppp1r16b	1131.21	0.212609	0.131413	1.61787	0.105691	0.84107
Mrpl10	427.796	0.185401	0.114658	1.61699	0.10588	0.842128
Hmg20b	32.4349	0.233892	0.144688	1.61653	0.10598	0.842167
Ppp4r4	762.892	-0.169164	0.104651	-1.61645	0.105996	0.842167
Pfkfb4	64.0072	0.244544	0.151348	1.61577	0.106144	0.842739
Tmem242	85.5104	0.243995	0.151024	1.6156	0.10618	0.842739
Ppp1r7	860.835	0.16222	0.100441	1.61508	0.106293	0.843192
Gjb1	17.8102	0.205091	0.127035	1.61444	0.106433	0.843859
Ccdc93	707.116	-0.172649	0.106976	-1.61391	0.106547	0.844002
Ebf1	115.173	0.240207	0.148842	1.61384	0.106562	0.844002
Siah3	33.6344	-0.236856	0.146823	-1.6132	0.1067	0.844649
Apbb3	146.293	-0.230487	0.143088	-1.61081	0.107222	0.844793
BC065397	91.281	-0.244043	0.151409	-1.61182	0.107001	0.844793
Irak3	17.8318	0.205353	0.12744	1.61137	0.107098	0.844793
Nasp	362.116	0.204027	0.126598	1.61162	0.107045	0.844793
Olig1	783.676	0.198074	0.122846	1.61237	0.106882	0.844793
Sertad4	508.762	-0.171461	0.106413	-1.61127	0.10712	0.844793
Smyd1	92.2933	-0.244059	0.151495	-1.61101	0.107178	0.844793
Tm9sf3	4398.84	0.149501	0.0927795	1.61135	0.107102	0.844793
Tmem125	29.6382	0.231078	0.143349	1.612	0.106962	0.844793
Cilp	12.5354	-0.188653	0.117329	-1.60791	0.107856	0.844961
Clip1	4074.67	-0.128834	0.079999	-1.61045	0.107299	0.844961
Fam102a	741.923	0.167502	0.104087	1.60926	0.107561	0.844961
Lamb1	297.114	-0.234027	0.145362	-1.60996	0.107406	0.844961
Lmtk3	283.802	-0.212601	0.132173	-1.60851	0.107724	0.844961
Pdxk	3304.38	-0.176653	0.109765	-1.60938	0.107534	0.844961
Plxna4	3492.68	-0.194747	0.121006	-1.6094	0.10753	0.844961
Ric8b	1710.54	-0.145726	0.0906483	-1.6076	0.107922	0.844961
Rps3a1	576.216	0.174192	0.108404	1.60687	0.108083	0.844961
Spry3	390.247	-0.208559	0.129723	-1.60773	0.107895	0.844961
Svil	515.613	0.214617	0.133553	1.60697	0.10806	0.844961
Tm9sf1	552.282	0.171004	0.106401	1.60717	0.108016	0.844961
Tmod2	16873	-0.176206	0.109594	-1.60781	0.107877	0.844961
Vstm2b	202.187	0.225118	0.13998	1.60822	0.107788	0.844961
Wbscr16	76.9461	0.24351	0.151456	1.60779	0.10788	0.844961
Tlr4	74.4706	0.243352	0.151497	1.60632	0.108203	0.845465
6030458C11Rik	351.132	0.18755	0.117043	1.6024	0.109067	0.845603
Add3	4005.31	0.143681	0.0897528	1.60086	0.109409	0.845603
Aldh6a1	1366.38	0.140444	0.0876065	1.60312	0.108908	0.845603
Aox1	92.5128	0.237865	0.1484	1.60287	0.108964	0.845603
Chrm2	83.6183	0.238092	0.148877	1.59925	0.109764	0.845603
D8Ertd82e	457.425	0.224436	0.140193	1.6009	0.109398	0.845603
D930020B18Rik	25.587	0.221519	0.13861	1.59814	0.110012	0.845603
Dll1	100.413	0.240158	0.149937	1.60173	0.109216	0.845603
Eya1	349.8	0.234116	0.146455	1.59855	0.10992	0.845603
Ezr	1552.94	0.165243	0.103411	1.59793	0.110059	0.845603
Fblim1	23.7053	0.21583	0.135001	1.59873	0.10988	0.845603
Fbln7	76.4813	0.234982	0.14688	1.59983	0.109636	0.845603
Irf5	19.1078	-0.205588	0.128028	-1.6058	0.108317	0.845603
Itga6	786.873	0.201674	0.126121	1.59905	0.10981	0.845603
Kcnq1ot1	3212.34	-0.207832	0.129654	-1.60298	0.108939	0.845603
LOC101056043	161.112	-0.221919	0.138416	-1.60328	0.108873	0.845603
Leprel2	255.234	0.21874	0.136521	1.60224	0.109103	0.845603
Mbtps1	1053.35	0.156866	0.0977935	1.60405	0.108702	0.845603
Myo5a	13562.2	-0.142561	0.0892189	-1.59788	0.11007	0.845603
Neto2	1160.81	-0.164834	0.102872	-1.60232	0.109085	0.845603
Parp6	817.529	-0.16542	0.103391	-1.59995	0.109609	0.845603
Pcdha12	67.3936	-0.242275	0.151433	-1.59988	0.109625	0.845603
Pdgfb	59.6228	0.241443	0.150474	1.60454	0.108594	0.845603
Pla2g4e	696.092	-0.169013	0.105603	-1.60046	0.109497	0.845603
Prpf18	681.675	-0.175544	0.109625	-1.60131	0.109307	0.845603
Rasgef1a	1163.36	-0.175572	0.109764	-1.59954	0.109701	0.845603
Sept8	921.861	0.162217	0.101379	1.6001	0.109576	0.845603
Smg8	426.623	-0.180281	0.112285	-1.60557	0.108369	0.845603
Srp9	927.244	-0.162083	0.101141	-1.60255	0.109033	0.845603
St8sia3	7482.81	-0.146977	0.0919481	-1.59848	0.109937	0.845603
Syt13	1412.52	-0.189328	0.118377	-1.59936	0.10974	0.845603
Wdr78	585.367	-0.17246	0.107885	-1.59856	0.109919	0.845603
Ybx3	486.383	0.197642	0.123249	1.6036	0.108802	0.845603
Arid1b	1415.14	-0.145844	0.0913366	-1.59677	0.110317	0.846755
Cenpq	70.67	0.2413	0.151124	1.5967	0.110332	0.846755
Drp2	1660.4	-0.145827	0.0914735	-1.5942	0.110891	0.847709
Kctd16	116.258	-0.237023	0.148731	-1.59364	0.111018	0.847709
Kl	382.606	-0.208728	0.130971	-1.59369	0.111006	0.847709
Rpusd4	91.9471	0.237922	0.149162	1.59506	0.1107	0.847709
Rsbn1	1186.49	-0.153643	0.0963823	-1.5941	0.110913	0.847709
Slamf1	10.6349	0.139019	0.0872054	1.59416	0.110901	0.847709
Slc35f1	1940.88	-0.188742	0.118355	-1.5947	0.110778	0.847709
Slc9a7	1288.98	-0.157103	0.0985437	-1.59425	0.110881	0.847709
Ubr4	6192.83	-0.165998	0.104076	-1.59496	0.110721	0.847709
Uck2	100.927	-0.240043	0.150521	-1.59475	0.110769	0.847709
Akna	164.352	0.217903	0.136763	1.59329	0.111096	0.847835
Upk3bl	15.7806	0.180035	0.113012	1.59306	0.111146	0.847835
Rassf8	113.949	-0.234959	0.147566	-1.59223	0.111334	0.848838
Ankrd26	1488.85	-0.153417	0.0964192	-1.59114	0.111578	0.84898
Larp4b	2843.79	-0.13303	0.0836046	-1.59118	0.11157	0.84898
Orc2	743.795	-0.159097	0.0999672	-1.59149	0.111499	0.84898
Prmt2	1457.03	-0.159685	0.100353	-1.59123	0.111557	0.84898
Ccdc6	3184.83	-0.155282	0.0976116	-1.59082	0.111651	0.849109
Plcxd3	716.443	-0.194316	0.122179	-1.59041	0.111742	0.849371
Cd300a	29.9794	0.227891	0.143332	1.58995	0.111846	0.849541
Zfp354b	152.291	-0.225504	0.141843	-1.58981	0.111877	0.849541
1810037I17Rik	173.469	0.224452	0.141295	1.58854	0.112165	0.849581
Efcab7	183.002	0.228986	0.144166	1.58834	0.112209	0.849581
Fnta	1062.98	0.16279	0.102483	1.58846	0.112183	0.849581
Rmdn2	209.917	0.229329	0.144387	1.5883	0.112219	0.849581
Tbrg1	400.401	0.202162	0.127242	1.5888	0.112105	0.849581
Ube2j1	2303.03	-0.157147	0.0989383	-1.58833	0.112211	0.849581
Ascc3	1515.31	-0.153725	0.0969676	-1.58532	0.112893	0.850201
Bbs7	834.142	-0.18269	0.115301	-1.58446	0.113089	0.850201
Ccdc117	603.554	-0.178966	0.113145	-1.58174	0.113709	0.850201
Copg2	1651.54	-0.137526	0.0867444	-1.58541	0.112872	0.850201
Csnk2a2	748.902	-0.159783	0.100853	-1.58432	0.11312	0.850201
[truncated: 22,016 more rows]

## Sheet: DEG ARC Up
Gbp11	40.189	0.500598	0.139701	3.58336	0.000339199	0.0321718
Enpp6	176.215	0.503686	0.149139	3.3773	0.000732008	0.0569607
I830012O16Rik	265.166	0.504371	0.131118	3.84669	0.000119722	0.0143438
Cybb	64.6021	0.506979	0.149841	3.38345	0.000715825	0.0559901
Cldn10	569.185	0.513536	0.12771	4.0211	5.7927e-05	0.0078599
C3ar1	129.672	0.513705	0.146092	3.51631	0.000437592	0.0379649
Lyn	179.585	0.513748	0.145808	3.52345	0.000425967	0.0376047
Grp	50.5161	0.515447	0.148158	3.47903	0.000503228	0.0422041
Ifit3	185.109	0.517058	0.145522	3.55312	0.000380692	0.0350423
Fxyd5	115.189	0.517126	0.151117	3.42202	0.000621583	0.0507211
Trpm1	43.2692	0.523585	0.131592	3.97884	6.92509e-05	0.00885942
Rtp4	145.875	0.524146	0.150295	3.48743	0.000487678	0.0415567
Trf	862.475	0.524419	0.130623	4.01475	5.95085e-05	0.00794992
Cx3cr1	636.745	0.526326	0.107639	4.88975	1.00964e-06	0.000331339
Fyb	249.461	0.528778	0.127646	4.14254	3.43481e-05	0.00513385
1700063D05Rik	89.0506	0.531985	0.151179	3.51892	0.000433309	0.0378106
Nmbr	54.8168	0.53417	0.148622	3.59414	0.000325466	0.0312945
Gjc3	869.29	0.534893	0.109354	4.8914	1.00121e-06	0.000331339
Kiss1	47.8829	0.535982	0.134341	3.98971	6.61533e-05	0.00860515
Litaf	152.294	0.545175	0.138717	3.93011	8.49067e-05	0.0105062
Ctss	1210.65	0.545229	0.115242	4.73115	2.2325e-06	0.000624107
Gbp2	142.257	0.546597	0.151234	3.61425	0.000301214	0.0297198
Gbp3	218.064	0.55083	0.151411	3.63798	0.000274783	0.0274711
Cd180	105.59	0.55213	0.150402	3.67102	0.000241582	0.0249789
C1qb	335.682	0.554521	0.121227	4.57424	4.77956e-06	0.00111003
Ccl12	60.715	0.555448	0.147752	3.75933	0.000170369	0.018773
Ccr2	27.4496	0.556463	0.138201	4.02648	5.66189e-05	0.00778476
Tnfrsf11b	117.182	0.560846	0.148444	3.77816	0.000157989	0.0176667
Thbs2	187.233	0.562144	0.1396	4.02683	5.65346e-05	0.00778476
Filip1	399.408	0.562267	0.132228	4.25225	2.11633e-05	0.00358967
Tac2	2304.57	0.571095	0.136574	4.18158	2.89485e-05	0.00445925
Fa2h	350.43	0.573295	0.147104	3.89722	9.73044e-05	0.011862
Rai14	374.489	0.574832	0.128999	4.45608	8.34707e-06	0.0017028
Map6d1	210.585	0.57637	0.132861	4.33815	1.43686e-05	0.00264522
Tmem63a	261.409	0.584126	0.135771	4.3023	1.69036e-05	0.00300208
Sept4	691.228	0.585549	0.114887	5.09676	3.45516e-07	0.000144886
Ifitm3	457.211	0.585717	0.136495	4.29112	1.77775e-05	0.0030847
Itgb4	113.887	0.589302	0.146373	4.02604	5.67252e-05	0.00778476
Cd24a	2029.61	0.595654	0.1076	5.5358	3.09819e-08	1.73223e-05
Sytl2	205.998	0.597553	0.141303	4.22889	2.3485e-05	0.00377169
H2-Aa	118.928	0.597896	0.149791	3.99154	6.5646e-05	0.00860515
H2-Eb1	107.752	0.599879	0.150429	3.98778	6.66933e-05	0.00860515
Dio2	6740.78	0.602631	0.123949	4.86192	1.16254e-06	0.000373184
Tmem88b	597.305	0.607554	0.142617	4.26003	2.04401e-05	0.0035064
Oasl2	492.747	0.613376	0.145966	4.20219	2.64341e-05	0.00414376
Ugt8a	549.172	0.616195	0.138472	4.44997	8.58823e-06	0.00172864
Siglec1	30.0721	0.622705	0.139251	4.47183	7.75524e-06	0.00164892
Foxq1	56.1621	0.635453	0.151272	4.20072	2.6607e-05	0.00414376
Mog	206.294	0.649803	0.143813	4.51839	6.23119e-06	0.00138332
Mbp	5723.28	0.655781	0.132873	4.93539	7.999e-07	0.000274438
Aspa	159.143	0.665478	0.137729	4.8318	1.35303e-06	0.000416845
Lpl	214.959	0.672603	0.145829	4.61226	3.9832e-06	0.000969845
Xaf1	527.75	0.674956	0.138941	4.85786	1.18659e-06	0.000373184
Akr1c14	68.8537	0.677382	0.151466	4.47216	7.7435e-06	0.00164892
Spp1	113.674	0.678573	0.149779	4.53049	5.88457e-06	0.00132587
Pamr1	166.057	0.695102	0.137899	5.04067	4.63895e-07	0.000175074
Socs2	232.654	0.697349	0.146343	4.76518	1.88684e-06	0.000537428
Apobec1	254.488	0.702196	0.141087	4.97703	6.45669e-07	0.000237732
Cish	137.417	0.717061	0.144742	4.95404	7.26867e-07	0.000255181
Lrat	3488.45	0.72193	0.138177	5.22467	1.74463e-07	7.82456e-05
Tmem132e	265.053	0.739075	0.130632	5.65767	1.53442e-08	8.90908e-06
Ly6a	418.734	0.753694	0.136334	5.52828	3.23385e-08	1.74351e-05
Pdyn	1216.92	0.76807	0.131419	5.84443	5.08304e-09	3.19723e-06
Gm4847	71.7848	0.781946	0.146499	5.33754	9.4216e-08	4.58801e-05
Dusp1	461.443	0.791203	0.127349	6.21289	5.20174e-10	4.13292e-07
Bcas1	1262.01	0.811428	0.111085	7.30458	2.78132e-13	3.81698e-10
Cldn11	219.736	0.866955	0.140255	6.18128	6.35834e-10	4.79928e-07
Fst	115.11	0.978121	0.144576	6.76545	1.32897e-11	1.33747e-08
Npas4	145.61	0.992387	0.151514	6.5498	5.76148e-11	5.30109e-08
Nts	344.345	1.04249	0.15061	6.9218	4.45944e-12	4.80856e-09
Gbp8	102.088	1.14772	0.148712	7.71772	1.18431e-14	2.2348e-11
Penk	4132.76	1.18736	0.117088	10.1408	3.64128e-24	1.09937e-20
Cd36	94.5221	1.41134	0.151472	9.31751	1.19104e-20	2.99665e-17
Nov	1175.37	1.93551	0.140461	13.7797	3.37496e-43	2.54742e-39

## Sheet: DEG ARC Down
Esr1	487.615	-1.86736	0.135026	-13.8296	1.68901e-43	2.54742e-39
Rxfp1	204.054	-1.64385	0.136858	-12.0113	3.09808e-33	1.55895e-29
Slc6a3	216.155	-1.52254	0.140906	-10.8054	3.24687e-27	1.22537e-23
Greb1	160.813	-1.04479	0.139017	-7.51556	5.66673e-14	8.55449e-11
Crabp1	419.788	-1.0174	0.142397	-7.1448	9.01248e-13	1.13377e-09
Lamp5	197.293	-0.987164	0.150839	-6.54449	5.9697e-11	5.30109e-08
Nhlh2	211.407	-0.924383	0.146553	-6.30751	2.83557e-10	2.3781e-07
Nr4a2	293.165	-0.8765	0.143368	-6.11363	9.73896e-10	7.00092e-07
Olfm2	769.185	-0.820024	0.115924	-7.07383	1.50716e-12	1.75016e-09
Sv2c	1289.55	-0.796303	0.134466	-5.92196	3.18129e-09	2.18294e-06
Vgll3	340.978	-0.735035	0.143985	-5.10493	3.3092e-07	0.000142731
Sphkap	1358.26	-0.734134	0.124442	-5.89943	3.6476e-09	2.3941e-06
Prok2	46.6299	-0.680679	0.145339	-4.6834	2.82161e-06	0.000741433
Trpc5	1476.11	-0.680355	0.0893401	-7.61534	2.62997e-14	4.41134e-11
Syndig1l	90.3259	-0.666302	0.151514	-4.39763	1.0944e-05	0.00211808
Col2a1	125.34	-0.664861	0.146618	-4.53464	5.77023e-06	0.00131981
Zfp804a	948.332	-0.633863	0.121364	-5.22281	1.76229e-07	7.82456e-05
Gpr101	4954.35	-0.633311	0.0780143	-8.11788	4.74408e-16	1.02309e-12
Lef1	121.513	-0.612656	0.148292	-4.13141	3.60543e-05	0.00530508
Nos1	187.89	-0.611457	0.140422	-4.35443	1.33416e-05	0.00251756
Usp51	815.922	-0.600997	0.1302	-4.61594	3.91312e-06	0.000968401
Pmepa1	898.5	-0.586785	0.107003	-5.48383	4.16216e-08	2.16662e-05
Rbms3	1937.38	-0.58103	0.100275	-5.79439	6.85684e-09	4.14043e-06
Scube1	741.198	-0.575822	0.116191	-4.95582	7.20261e-07	0.000255181
Tspan18	266.399	-0.572911	0.133505	-4.29133	1.7761e-05	0.0030847
Tmem178	165.333	-0.559223	0.147429	-3.79316	0.000148745	0.017011
Pgr	1410.53	-0.553636	0.105442	-5.2506	1.51603e-07	7.15189e-05
Bend7	255.436	-0.547087	0.136359	-4.01211	6.01792e-05	0.00796899
Tmem28	174.307	-0.547082	0.139089	-3.93331	8.3783e-05	0.0104528
Ism1	78.1424	-0.541763	0.148751	-3.64207	0.000270452	0.0272183
Rxrg	179.551	-0.540031	0.144009	-3.74999	0.000176844	0.0191922
Prlr	4996.66	-0.533419	0.0986765	-5.40574	6.45409e-08	3.2477e-05
Rxfp2	78.0896	-0.532634	0.150662	-3.53528	0.000407345	0.0366028
Mum1l1	352.306	-0.528182	0.124334	-4.2481	2.15589e-05	0.00361615
P4ha2	316.049	-0.520412	0.141522	-3.67724	0.00023577	0.0247165
Bcl6	1571.16	-0.520352	0.122719	-4.2402	2.23321e-05	0.0036644
Dgkh	886.019	-0.518567	0.120359	-4.30852	1.6435e-05	0.00298919
Parm1	1240.21	-0.515506	0.110117	-4.68144	2.84864e-06	0.000741433
Vwc2l	1082.98	-0.514936	0.112136	-4.59207	4.38875e-06	0.0010352
Nmur2	285.052	-0.514756	0.143706	-3.58199	0.000340984	0.0321718
Bmp3	562.799	-0.513832	0.115139	-4.4627	8.09331e-06	0.00168269
Gdf6	26.4234	-0.513234	0.131703	-3.89689	9.74358e-05	0.011862
Gabre	1829.52	-0.513	0.101097	-5.07436	3.88808e-07	0.000158634
Drd2	124.421	-0.510481	0.143996	-3.54512	0.00039244	0.0356884
Sytl4	1013.83	-0.509627	0.121943	-4.17924	2.92482e-05	0.00445991
Sema5b	421.716	-0.508822	0.115431	-4.40804	1.04311e-05	0.00204504
Htr1d	51.2941	-0.508519	0.147674	-3.44353	0.000574175	0.0473647
Vcan	2738.31	-0.502656	0.119664	-4.20056	2.66259e-05	0.00414376
